# Supplementary material for: Promoting H2O2 production via 2-electron oxygen reduction by coordinating partially oxidized Pd with defect carbon
Source: Nat Commun. 2020 May 1;11:2178. doi: 10.1038/s41467-020-15843-3 (PMC7195490; doi:10.1038/s41467-020-15843-3)
Supplement: Supplementary file 3 — Source Data [file 41467_2020_15843_MOESM3_ESM.xlsx]

## Sheet: Fig.1
Fig.1d							Fig.1e				Fig.1f
	H-Pd-OCNT		6.5h OCNT		Pd-OCNT		Pd-OCNT				H-Pd-OCNT
2q	peak	2q	peak	2q	peak		Radial Distance	Data	Fit		Radial Distance	Data	Fit
10.0017	10.75	10.0017	7.27273	10.0017	12.8181		0	0.02968	0.05398		0	0.01871	0.051
10.022	9.8125	10.022	8.63636	10.022	13.923		0.03068	0.02963	0.05635		0.03068	0.02249	0.05002
10.0423	11.125	10.0423	8.86364	10.0423	14.6233		0.06136	0.02948	0.06215		0.06136	0.03031	0.04723
10.0625	8.9375	10.0625	10.0909	10.0625	15.3906		0.09204	0.02917	0.06866		0.09204	0.03804	0.04314
10.0828	10.0625	10.0828	9.36364	10.0828	13.8309		0.12272	0.02872	0.07351		0.12272	0.04367	0.03861
10.103	8.875	10.103	10	10.103	13.0859		0.1534	0.02822	0.07528		0.1534	0.04622	0.0349
10.1233	10.125	10.1233	8.04545	10.1233	13.8839		0.18408	0.02788	0.07346		0.18408	0.04525	0.03337
10.1436	9.3125	10.1436	7.95455	10.1436	13.9816		0.21476	0.02797	0.06854		0.21476	0.04079	0.03467
10.1638	8.6875	10.1638	9.04545	10.1638	14.0848		0.24544	0.02872	0.0621		0.24544	0.03332	0.03818
10.1841	10.75	10.1841	8.40909	10.1841	13.4989		0.27612	0.03011	0.0569		0.27612	0.02408	0.0426
10.2044	9.6875	10.2044	8.90909	10.2044	14.2773		0.3068	0.03189	0.05618		0.3068	0.0163	0.04673
10.2246	9.5	10.2246	8	10.2246	13.7026		0.33748	0.03363	0.06125		0.33748	0.01725	0.04977
10.2449	8.3125	10.2449	7.81818	10.2449	14.8465		0.36816	0.0349	0.07014		0.36816	0.02631	0.05132
10.2652	9.1875	10.2652	8.18182	10.2652	14.601		0.39884	0.03542	0.0796		0.39884	0.03665	0.05126
10.2854	9.4375	10.2854	8.5	10.2854	14.4503		0.42951	0.03517	0.08691		0.42951	0.04524	0.04977
10.3057	7.8125	10.3057	9	10.3057	13.0497		0.46019	0.03444	0.0903		0.46019	0.05067	0.04726
10.326	8.625	10.326	8.63636	10.326	13.2868		0.49087	0.03386	0.08895		0.49087	0.05213	0.04434
10.3462	9.1875	10.3462	8.81818	10.3462	14.2662		0.52155	0.03423	0.08301		0.52155	0.04924	0.0418
10.3665	6.625	10.3665	7.77273	10.3665	15.5748		0.55223	0.03603	0.07387		0.55223	0.04203	0.04044
10.3867	9.6875	10.3867	8.95455	10.3867	14.9498		0.58291	0.03904	0.0646		0.58291	0.03096	0.04083
10.407	9.1875	10.407	8.27273	10.407	14.9107		0.61359	0.04236	0.06018		0.61359	0.01703	0.04309
10.4273	9.1875	10.4273	9.36364	10.4273	15.0474		0.64427	0.04477	0.06479		0.64427	0.00535	0.04682
10.4475	9.375	10.4475	8.09091	10.4475	13.3789		0.67495	0.04512	0.07712		0.67495	0.018	0.05139
10.4678	10.125	10.4678	8.54545	10.4678	12.4275		0.70563	0.04244	0.09223		0.70563	0.03376	0.05615
10.4881	8.6875	10.4881	10.2727	10.4881	13.4375		0.73631	0.03626	0.10579		0.73631	0.04736	0.06051
10.5083	10.375	10.5083	8.59091	10.5083	14.6122		0.76699	0.02717	0.1149		0.76699	0.05718	0.06391
10.5286	10	10.5286	9.04545	10.5286	14.9275		0.79767	0.02021	0.11793		0.79767	0.06198	0.06584
10.5488	9.3125	10.5488	8.81818	10.5488	15.2567		0.82835	0.02847	0.1145		0.82835	0.06095	0.06583
10.5691	10.3125	10.5691	8.81818	10.5691	15.3488		0.85903	0.05004	0.10584		0.85903	0.05402	0.06353
10.5894	9.375	10.5894	7.54545	10.5894	14.3973		0.88971	0.07748	0.09571		0.88971	0.04257	0.05881
10.6096	9.375	10.6096	10.2273	10.6096	14.8717		0.92039	0.10791	0.0912		0.92039	0.03252	0.05195
10.6299	10.75	10.6299	8.18182	10.6299	14.6205		0.95107	0.13954	0.10008		0.95107	0.03832	0.0441
10.6502	9.75	10.6502	8.45455	10.6502	15.7227		0.98175	0.17084	0.12317		0.98175	0.06149	0.03809
10.6704	8.8125	10.6704	9.09091	10.6704	15.8147		1.01243	0.20046	0.15468		1.01243	0.09157	0.03861
10.6907	8.5625	10.6907	8.5	10.6907	15.8901		1.04311	0.22735	0.1884		1.04311	0.12294	0.04775
10.7109	0.5	10.711	8.31818	10.711	15.3488		1.07379	0.25097	0.21969		1.07379	0.15212	0.06241
10.7312	9.25	10.7312	9.5	10.7312	15.8343		1.10447	0.2714	0.24538		1.10447	0.17625	0.07873
10.7515	9.9375	10.7515	10.0455	10.7515	15.519		1.13515	0.28952	0.26358		1.13515	0.19286	0.09394
10.7718	8.5	10.7718	8.81818	10.7718	14.7628		1.16583	0.30699	0.2739		1.16583	0.19997	0.1059
10.792	8.75	10.792	8.63636	10.792	15.6613		1.1965	0.32606	0.27783		1.1965	0.19635	0.11284
10.8123	8.4375	10.8123	8.59091	10.8123	15.678		1.22718	0.34903	0.27908		1.22718	0.1819	0.11332
10.8325	8.8125	10.8325	8.36364	10.8325	14.6959		1.25786	0.3776	0.2836		1.25786	0.15861	0.1063
10.8528	8.6875	10.8528	9.59091	10.8528	15.4046		1.28854	0.41225	0.29821		1.28854	0.1327	0.09123
10.8731	8.375	10.8731	8.72727	10.8731	17.3075		1.31922	0.45204	0.32765		1.31922	0.11913	0.0682
10.8933	8.6875	10.8933	9.72727	10.8933	17.0368		1.3499	0.49485	0.37215		1.3499	0.1371	0.0386
10.9136	8.1875	10.9136	9.04545	10.9136	15.5636		1.38058	0.53785	0.42781		1.38058	0.18587	0.01667
10.9339	8.75	10.9339	8.04545	10.9339	15.4046		1.41126	0.57794	0.48885		1.41126	0.25068	0.04839
10.9541	9.125	10.9541	8.86364	10.9541	15.851		1.44194	0.61219	0.54931		1.44194	0.32039	0.0921
10.9744	8.3125	10.9744	7.86364	10.9744	16.2584		1.47262	0.63813	0.60388		1.47262	0.38758	0.1364
10.9947	7.8125	10.9947	7.90909	10.9947	16.3086		1.5033	0.654	0.64827		1.5033	0.44655	0.17755
11.0149	9.25	11.0149	8.45455	11.0149	15.5469		1.53398	0.659	0.67933		1.53398	0.49256	0.21221
11.0352	7.9375	11.0352	9.04545	11.0352	14.1769		1.56466	0.6534	0.69524		1.56466	0.52172	0.2372
11.0555	7.4375	11.0555	9.40909	11.0555	14.2383		1.59534	0.63873	0.6956		1.59534	0.53119	0.24977
11.0757	6.5	11.0757	9.45455	11.0757	14.6484		1.62602	0.61783	0.68156		1.62602	0.51949	0.24785
11.096	9	11.096	8.59091	11.096	16.4816		1.6567	0.59473	0.65586		1.6567	0.48693	0.2305
11.1162	9.125	11.1162	8.45455	11.1162	16.9001		1.68738	0.57429	0.62279		1.68738	0.43641	0.19884
11.1365	9.375	11.1365	9.27273	11.1365	16.197		1.71806	0.56125	0.58793		1.71806	0.37523	0.15863
11.1568	7.5	11.1568	8.5	11.1568	14.6624		1.74874	0.55889	0.55744		1.74874	0.31875	0.12866
11.177	8.5	11.177	9.22727	11.177	15.5636		1.77942	0.56776	0.53667		1.77942	0.29421	0.14573
11.1973	7.6875	11.1973	9.13636	11.1973	16.3225		1.8101	0.58532	0.52832		1.8101	0.32684	0.21494
11.2175	8.1875	11.2175	9.22727	11.2175	15.6417		1.84078	0.60682	0.5312		1.84078	0.4103	0.31004
11.2378	6.8125	11.2378	8.40909	11.2378	14.6122		1.87146	0.62665	0.54055		1.87146	0.51957	0.41449
11.2581	7.0625	11.2581	9	11.2581	15.7617		1.90214	0.63953	0.5499		1.90214	0.63456	0.51877
11.2783	7.3125	11.2783	9.22727	11.2783	16.3281		1.93282	0.64116	0.55291		1.93282	0.74189	0.61559
11.2986	9.125	11.2986	8.77273	11.2986	15.2009		1.9635	0.62853	0.54451		1.9635	0.83207	0.69867
11.3189	7.75	11.3189	9.31818	11.3189	15.3292		1.99418	0.60004	0.52137		1.99418	0.89801	0.76264
11.3391	9.5625	11.3391	9.95455	11.3391	16.7243		2.02485	0.55553	0.48205		2.02485	0.93461	0.80329
11.3594	8.25	11.3594	10.7727	11.3594	16.7271		2.05553	0.49638	0.42702		2.05553	0.93882	0.81804
11.3797	7.8125	11.3797	9.27273	11.3797	14.8075		2.08621	0.42582	0.35893		2.08621	0.91003	0.80649
11.3999	8.625	11.3999	8.59091	11.3999	14.4503		2.11689	0.34981	0.28371		2.11689	0.85068	0.77138
11.4202	8.9375	11.4202	9.59091	11.4202	14.5508		2.14757	0.27948	0.21445		2.14757	0.76751	0.71992
11.4405	7.9375	11.4405	9.31818	11.4405	14.8438		2.17825	0.23527	0.18003		2.17825	0.67408	0.66587
11.4607	7	11.4607	9.22727	11.4607	15.3292		2.20893	0.24102	0.20981		2.20893	0.59497	0.63103
11.481	7.8125	11.481	9.68182	11.481	15.7617		2.23961	0.29482	0.28556		2.23961	0.56664	0.64091
11.5013	7.9375	11.5013	10.6818	11.5013	16.4202		2.27029	0.37283	0.37698		2.27029	0.61796	0.71009
11.5215	8.8125	11.5215	9.59091	11.5215	16.9671		2.30097	0.45671	0.46882		2.30097	0.74202	0.83189
11.5418	9.3125	11.5418	9.81818	11.5418	18.5435		2.33165	0.53656	0.55369		2.33165	0.90893	0.9871
11.562	8.8125	11.562	9.36364	11.562	17.3075		2.36233	0.60689	0.62736		2.36233	1.0914	1.15609
11.5823	6.75	11.5823	10.1364	11.5823	16.0519		2.39301	0.66445	0.68724		2.39301	1.27028	1.32286
11.6026	9.3125	11.6026	8.81818	11.6026	15.5664		2.42369	0.70744	0.73188		2.42369	1.4321	1.47485
11.6228	8.5625	11.6228	10.1364	11.6228	17.4079		2.45437	0.73505	0.76066		2.45437	1.56708	1.60232
11.6431	7.3125	11.6431	9.36364	11.6431	16.2807		2.48505	0.74728	0.77367		2.48505	1.66815	1.69782
11.6634	6.6875	11.6634	9.90909	11.6634	17.1484		2.51573	0.74479	0.77154		2.51573	1.73057	1.75613
11.6836	9	11.6836	10.3182	11.6836	16.2388		2.54641	0.72876	0.75528		2.54641	1.75177	1.77414
11.7039	8.125	11.7039	10.1818	11.7039	16.2109		2.57709	0.70072	0.72623		2.57709	1.73125	1.75082
11.7241	7.8125	11.7241	10.0909	11.7241	15.2623		2.60777	0.66245	0.68588		2.60777	1.67046	1.68719
11.7444	7.5	11.7444	10.0909	11.7444	17.0229		2.63845	0.61584	0.63582		2.63845	1.57262	1.58613
11.7647	8.6875	11.7647	10.6818	11.7647	17.885		2.66913	0.56278	0.5777		2.66913	1.44252	1.45221
11.7849	8.5625	11.7849	9.68182	11.7849	19.1657		2.69981	0.5051	0.51321		2.69981	1.28619	1.29146
11.8052	7.625	11.8052	8.77273	11.8052	19.0179		2.73049	0.44453	0.44406		2.73049	1.11061	1.11099
11.8255	8.0625	11.8255	9.95455	11.8255	18.87		2.76117	0.3826	0.37201		2.76117	0.92335	0.91875
11.8457	7.375	11.8457	9.86364	11.8457	17.9715		2.79184	0.32072	0.29885		2.79184	0.73219	0.72325
11.866	8	11.866	10.4545	11.866	17.5921		2.82252	0.26019	0.22645		2.82252	0.54489	0.53362
11.8863	8.375	11.8863	9.90909	11.8863	18.3064		2.8532	0.20219	0.15674		2.8532	0.36918	0.3607
11.9065	8.625	11.9065	9.63636	11.9065	19.2439		2.88388	0.14801	0.09191		2.88388	0.21418	0.22257
11.9268	9.6875	11.9268	10.0909	11.9268	18.3566		2.91456	0.09933	0.03641		2.91456	0.10266	0.16146
11.9471	9.25	11.9471	9.86364	11.9471	17.4972		2.94524	0.05983	0.03154		2.94524	0.11009	0.19818
11.9673	8	11.9673	10.5909	11.9673	18.8588		2.97592	0.04136	0.07026		2.97592	0.18106	0.263
11.9876	7.0625	11.9876	9.63636	11.9876	19.0485		3.0066	0.05364	0.10334		3.0066	0.2403	0.31513
12.0078	7.3125	12.0078	10.8636	12.0078	19.1825		3.03728	0.07591	0.12697		3.03728	0.27727	0.34454
12.0281	7.5625	12.0281	9.68182	12.0281	18.1808		3.06796	0.09599	0.14063		3.06796	0.29177	0.34987
12.0484	8	12.0484	10.4091	12.0484	18.7695		3.09864	0.11101	0.14459		3.09864	0.28624	0.33294
12.0686	7.75	12.0686	8.63636	12.0686	18.7054		3.12932	0.12032	0.13963		3.12932	0.26431	0.29715
12.0889	8.5	12.0889	8.68182	12.0889	19.1155		3.16	0.12398	0.12699		3.16	0.23029	0.24681
12.1092	8	12.1092	9.36364	12.1092	17.327		3.19068	0.12246	0.10829		3.19068	0.18876	0.18671
12.1294	8.125	12.1294	9.40909	12.1294	16.6936		3.22136	0.1165	0.08554		3.22136	0.1442	0.12173
12.1497	8	12.1497	9.63636	12.1497	17.4163		3.25204	0.10717	0.06131		3.25204	0.10065	0.05659
12.17	7.5	12.17	10.8182	12.17	18.2673		3.28272	0.09595	0.03974		3.28272	0.06136	0.0056
12.1902	7.25	12.1902	10.4545	12.1902	18.8895		3.3134	0.08483	0.0301		3.3134	0.02841	0.05842
12.2105	8.0625	12.2105	9.31818	12.2105	19.6568		3.34408	0.07646	0.03869		3.34408	0.00298	0.10186
12.2307	8.125	12.2307	9.63636	12.2307	19.7684		3.37476	0.07366	0.05346		3.37476	0.01971	0.13339
12.251	6.625	12.251	11.1364	12.251	19.1713		3.40544	0.07777	0.06632		3.40544	0.04019	0.15221
12.2713	7.8125	12.2713	10.9545	12.2713	19.3917		3.43612	0.08757	0.07481		3.43612	0.06388	0.15844
12.2915	7.375	12.2915	10.8182	12.2915	19.7042		3.4668	0.10042	0.07818		3.4668	0.09307	0.15306
12.3118	7.4375	12.3118	10.3636	12.3118	18.6021		3.49748	0.11388	0.07646		3.49748	0.12756	0.13773
12.3321	6.5625	12.3321	10.2273	12.3321	17.4637		3.52816	0.12614	0.07018		3.52816	0.16546	0.11469
12.3523	7.375	12.3523	10.8636	12.3523	18.0134		3.55884	0.13591	0.06028		3.55884	0.20401	0.08664
12.3726	6.75	12.3726	10.3182	12.3726	19.1267		3.58952	0.14225	0.04806		3.58952	0.24018	0.0569
12.3928	8	12.3928	9	12.3928	19.3722		3.62019	0.14448	0.03542		3.62019	0.27099	0.03136
12.4131	8.4375	12.4131	9.13636	12.4131	18.8728		3.65087	0.14218	0.02552		3.65087	0.29385	0.02737
12.4334	7.1875	12.4334	10.9091	12.4334	19.0234		3.68155	0.13512	0.02319		3.68155	0.30667	0.04501
12.4536	7.8125	12.4536	10.0909	12.4536	19.4224		3.71223	0.12333	0.02859		3.71223	0.30801	0.06344
12.4739	7.6875	12.4739	10.6364	12.4739	19.6875		3.74291	0.10707	0.03616		3.74291	0.29722	0.07703
12.4942	6.75	12.4942	11.5455	12.4942	19.721		3.77359	0.08687	0.04245		3.77359	0.2744	0.08454
12.5144	8.3125	12.5144	10.7273	12.5144	19.2718		3.80427	0.06356	0.04615		3.80427	0.2404	0.08591
12.5347	8.75	12.5347	10.8636	12.5347	17.6897		3.83495	0.03862	0.04692		3.83495	0.1968	0.08177
12.555	7.5625	12.555	11.6818	12.555	17.5419		3.86563	0.01764	0.04489		3.86563	0.14572	0.07329
12.5752208177 7.	75	12.5752	10.5455	12.5752	19.668		3.89631	0.02631	0.04057		3.89631	0.08981	0.06215
12.5955	6.875	12.5955	10.6364	12.5955	20.1786		3.92699	0.05066	0.0348		3.92699	0.03231	0.05059
12.6158	8.5	12.6158	11.5909	12.6158	20.4269		3.95767	0.07486	0.0288		3.95767	0.02704	0.0415
12.636	7.5	12.636	11.0455	12.636	20.9319		3.98835	0.09627	0.02418		3.98835	0.07975	0.03779
12.6563	8.375	12.6563	11.7727	12.6563	21.2109		4.01903	0.11357	0.02254		4.01903	0.12671	0.03973
12.6765	7.0625	12.6765	8.86364	12.6765	20.8454		4.04971	0.12589	0.02398		4.04971	0.16512	0.04432
12.6968	9.6875	12.6968	10.6818	12.6968	20.3906		4.08039	0.13262	0.02687		4.08039	0.19321	0.04848
12.7171	8.3125	12.7171	10.7273	12.7171	21.1216		4.11107	0.13354	0.02954		4.11107	0.20985	0.05051
12.7373	7.4375	12.7373	10.0455	12.7373	20.6752		4.14175	0.12876	0.03098		4.14175	0.2146	0.04981
12.7576	7.1875	12.7576	11.8636	12.7576	21.01		4.17243	0.11886	0.0308		4.17243	0.20775	0.04652
12.7779	9.75	12.7779	9.90909	12.7779	21.2723		4.20311	0.10502	0.02897		4.20311	0.19043	0.04137
12.7981	7.5	12.7981	10.1364	12.7981	21.8248		4.23379	0.08932	0.02581		4.23379	0.16474	0.0356
12.8184	7.3125	12.8184	10.2727	12.8184	22.8516		4.26447	0.07543	0.0219		4.26447	0.1344	0.03101
12.8386	6.9375	12.8386	10.4545	12.8386	21.1468		4.29515	0.06902	0.01816		4.29515	0.10635	0.02942
12.8589	6.9375	12.8589	10.9545	12.8589	21.0686		4.32583	0.07463	0.01583		4.32583	0.09341	0.03128
12.8792	9.1875	12.8792	9.18182	12.8792	21.6044		4.35651	0.09041	0.01586		4.35651	0.10662	0.03511
12.8994	7.1875	12.8994	10.5909	12.8994	21.769		4.38719	0.11104	0.0178		4.38719	0.13904	0.03903
12.9197	7.75	12.9197	10.2727	12.9197	20.3125		4.41786	0.13232	0.02036		4.41786	0.1782	0.04174
12.94	7.4375	12.94	9.31818	12.94	19.4531		4.44854	0.15164	0.0225		4.44854	0.21679	0.0426
12.9602	8.25	12.9602	11.5909	12.9602	21.01		4.47922	0.16736	0.02366		4.47922	0.25089	0.04142
12.9805	7.375	12.9805	11.1364	12.9805	20.7366		4.5099	0.17838	0.02367		4.5099	0.27818	0.03838
13.0008	8	13.0008	11.6818	13.0008	22.4554		4.54058	0.18408	0.02255		4.54058	0.29722	0.03395
13.021	7.125	13.021	11.3182	13.021	22.0647		4.57126	0.18414	0.02054		4.57126	0.30722	0.0289
13.0413	7.625	13.0413	13.2727	13.0413	22.2963		4.60194	0.17856	0.01803		4.60194	0.30793	0.02431
13.0616	7.5	13.0616	11.4545	13.0616	20.2511		4.63262	0.16763	0.01555		4.63262	0.29954	0.02144
13.0818	7.5	13.0818	11.4545	13.0818	21.4537		4.6633	0.15185	0.01373		4.6633	0.28265	0.02104
13.1021	7.625	13.1021	12.2273	13.1021	22.8906		4.69398	0.13192	0.01302		4.69398	0.25815	0.02259
13.1223	7.6875	13.1223	11.4091	13.1223	23.2645		4.72466	0.10872	0.01336		4.72466	0.22723	0.02475
13.1426	8.1875	13.1426	11.5455	13.1426	21.0407		4.75534	0.08327	0.01419		4.75534	0.19129	0.02642
13.1629	7.9375	13.1629	10.9545	13.1629	20.8398		4.78602	0.05683	0.01492		4.78602	0.15188	0.02704
13.1831	7.3125	13.1831	12.3636	13.1831	22.6814		4.8167	0.0315	0.01517		4.8167	0.11085	0.02644
13.2034	8.4375	13.2034	11.9091	13.2034	23.2617		4.84738	0.01709	0.01481		4.84738	0.07076	0.02476
13.2237	7.5625	13.2237	12.2727	13.2237	23.9872		4.87806	0.0315	0.01387		4.87806	0.03864	0.0224
13.2439	6.0625	13.2439	12.4545	13.2439	25.279		4.90874	0.05281	0.01257		4.90874	0.03922	0.01999
13.2642	8.125	13.2642	11.5909	13.2642	26.2193		4.93942	0.07259	0.01124		4.93942	0.06746	0.01826
13.2844	8.875	13.2844	10.7727	13.2844	22.9157		4.9701	0.08932	0.01028		4.9701	0.09834	0.01779
13.3047	7.875	13.3047	11.8636	13.3047	20.5608		5.00078	0.10238	0.01001		5.00078	0.12614	0.01854
13.325	8.25	13.325	12.2273	13.325	21.3923		5.03146	0.11146	0.0104		5.03146	0.14927	0.01988
13.3452	8.625	13.3452	11.3182	13.3452	22.6284		5.06214	0.11648	0.01112		5.06214	0.16708	0.02112
13.3655	6.9375	13.3655	12.1818	13.3655	22.3186		5.09282	0.1175	0.01178		5.09282	0.1793	0.02172
13.3858	6.6875	13.3858	11.7727	13.3858	22.6032		5.1235	0.11475	0.01212		5.1235	0.18593	0.02141
13.406	7.0625	13.406	13.6364	13.406	24.202		5.15418	0.1086	0.01199		5.15418	0.18716	0.02016
13.4263	7.4375	13.4263	12.1818	13.4263	23.3175		5.18486	0.09953	0.01141		5.18486	0.18338	0.01807
13.4466	7.4375	13.4466	10.9091	13.4466	23.1892		5.21553	0.08815	0.01046		5.21553	0.17511	0.01546
13.4668	7.9375	13.4668	11.2273	13.4668	24.1044		5.24621	0.07515	0.00936		5.24621	0.16297	0.01283
13.4871	8.4375	13.4871	13.0909	13.4871	24.8493		5.27689	0.06135	0.00834		5.27689	0.1477	0.01089
13.5074	8.0625	13.5074	11.4091	13.5074	24.8828		5.30757	0.0478	0.0077		5.30757	0.13006	0.01034
13.5276	7.1875	13.5276	11.1364	13.5276	24.9916		5.33825	0.03598	0.00753		5.33825	0.11085	0.01118
13.5479	6.5625	13.5479	11.6818	13.5479	24.3359		5.36893	0.02831	0.00774		5.36893	0.09087	0.01266
13.5681	5.4375	13.5681	11.8636	13.5681	23.6775		5.39961	0.02728	0.00805		5.39961	0.07086	0.01403
13.5884	8.25	13.5884	12.2273	13.5884	23.6077		5.43029	0.03181	0.00822		5.43029	0.05151	0.01484
13.6087	7.5	13.6087	11.7727	13.6087	24.4196		5.46097	0.03833	0.0081		5.46097	0.03344	0.0149
13.6289	7	13.6289	11.1818	13.6289	24.1099		5.49165	0.04451	0.00764		5.49165	0.01717	0.01418
13.6492	6.875	13.6492	12.5909	13.6492	23.8086		5.52233	0.0493	0.00691		5.52233	0.00381	0.01278
13.6695	7.25	13.6695	11.6364	13.6695	23.1864		5.55301	0.05231	0.00604		5.55301	0.00969	0.01095
13.6897	7.75	13.6897	13.3182	13.6897	23.0971		5.58369	0.05348	0.0053		5.58369	0.01911	0.00904
13.71	7.6875	13.71	11.3182	13.71	23.139		5.61437	0.05292	0.00494		5.61437	0.02642	0.0076
13.7302	7.3125	13.7302	12.6818	13.7302	24.9303		5.64505	0.05086	0.00509		5.64505	0.03175	0.00719
13.7505	7.625	13.7505	11.9545	13.7505	25.3627		5.67573	0.04766	0.0056		5.67573	0.03546	0.00784
13.7708	7.875	13.7708	11.2273	13.7708	25.5608		5.70641	0.04372	0.00616		5.70641	0.03804	0.009
13.791	6.625	13.791	11.6818	13.791	24.3359		5.73709	0.03946	0.00656		5.73709	0.04001	0.01008
13.8113	6.875	13.8113	11.5	13.8113	24.9498		5.76777	0.03533	0.00666		5.76777	0.04183	0.01075
13.8316	7.1875	13.8316	11.7273	13.8316	26.4286		5.79845	0.03172	0.00642		5.79845	0.04379	0.01086
13.8518	8.5625	13.8518	12.6818	13.8518	27.2154		5.82913	0.02891	0.00585		5.82913	0.04598	0.01037
13.8721	7.125	13.8721	11	13.8721	25.4799		5.85981	0.02699	0.00504		5.85981	0.04825	0.00933
13.8924	6.6875	13.8924	12.5909	13.8924	23.5491		5.89049	0.02581	0.00414		5.89049	0.05034	0.00785
13.9126	7.1875	13.9126	12.3182	13.9126	23.7333		5.92117	0.02508	0.00338		5.92117	0.05191	0.0061
13.9329	7.0625	13.9329	11.1364	13.9329	24.2913		5.95185	0.02449	0.00304		5.95185	0.05268	0.00433
13.9532	6.8125	13.9532	11.2727	13.9532	24.4727		5.98253	0.02375	0.00323		5.98253	0.05244	0.00302
13.9734	7.75	13.9734	14.0909	13.9734	24.8856		6.0132	0.02273	0.0037		6.0132	0.05108	0.00291
13.9937	8	13.9937	10.7727	13.9937	23.9648		6.04388	0.02137	0.00414		6.04388	0.04861	0.00383
14.0139	8.4375	14.0139	13.0909	14.0139	23.6216		6.07456	0.01968	0.00439		6.07456	0.04514	0.00493
14.0342	7.625	14.0342	12.5	14.0342	23.4626		6.10524	0.01774	0.00436		6.10524	0.04086	0.00581
14.0545	7.375	14.0545	11.2727	14.0545	24.0876		6.13592	0.01568	0.00404		6.13592	0.03609	0.00633
14.0747	7.125	14.0747	12.6364	14.0747	26.1328		6.1666	0.01363	0.00347		6.1666	0.03119	0.00648
14.095	6.4375	14.095	14.2727	14.095	27.3633		6.19728	0.01174	0.00272		6.19728	0.02663	0.00628
14.1153	7.0625	14.1153	12.4091	14.1153	27.0173		6.22796	0.01019	0.00194		6.22796	0.02294	0.00579
14.1355	6.75	14.1355	11.6818	14.1355	24.5982		6.25864	0.00911	0.00145		6.25864	0.0206	0.00511
14.1558	7.25	14.1558	12.2273	14.1558	25.2483		6.28932	0.00856	0.00161		6.28932	0.0198	0.00432
14.1761	7.4375	14.1761	12.5	14.1761	25.9905		6.32	0.00845	0.00217		6.32	0.02024	0.00355
14.1963	6.8125	14.1963	13.3182	14.1963	26.2667		6.35068	0.00861	0.00274		6.35068	0.02132	0.00289
14.2166	6.4375	14.2166	13.5909	14.2166	24.3053		6.38136	0.00883	0.00315		6.38136	0.02248	0.00242
14.2368	7.125	14.2368	13.3636	14.2368	23.591		6.41204	0.00897	0.00332		6.41204	0.02336	0.00214
14.2571	6.875	14.2571	13.1818	14.2571	23.192		6.44272	0.00899	0.00325		6.44272	0.02375	0.00199
14.2774	7.875	14.2774	11.4545	14.2774	23.8867		6.4734	0.00894	0.00295		6.4734	0.02359	0.00187
14.2976	6.1875	14.2976	13.1818	14.2976	24.8354		6.50408	0.00901	0.00246		6.50408	0.02288	0.00173
14.3179	8	14.3179	13.1364	14.3179	24.5787		6.53476	0.00946	0.00185		6.53476	0.02175	0.00154
14.3382	6.875	14.3382	12.9091	14.3382	24.0513		6.56544	0.01057	0.00118		6.56544	0.0204	0.00135
14.3584	7.6875	14.3584	12.4091	14.3584	23.9035		6.59612	0.01245	0.000611724		6.59612	0.01924	0.00122
14.3787	7.375	14.3787	13.5909	14.3787	25.971		6.6268	0.015	0.000561405		6.6268	0.01885	0.00119
14.3989	6.375	14.3989	11.9545	14.3989	26.8834		6.65748	0.01803	0.000938895		6.65748	0.01986	0.00127
14.4192	8.0625	14.4192	12.1818	14.4192	27.38		6.68816	0.02133	0.00127		6.68816	0.02263	0.0014
14.4395	7.1875	14.4395	12.7727	14.4395	27.2879		6.71884	0.02471	0.00144		6.71884	0.02702	0.00151
14.4597	7.25	14.4597	13.7273	14.4597	27.0368		6.74952	0.02796	0.00143		6.74952	0.0326	0.00157
14.48	7.4375	14.48	12.1364	14.48	27.4721		6.7802	0.03092	0.00125		6.7802	0.03892	0.00156
14.5003	6.25	14.5003	11.5	14.5003	26.5848		6.81087	0.03344	0.000939125		6.81087	0.04555	0.0015
14.5205	7.0625	14.5205	13.3636	14.5205	25.2288		6.84155	0.03541	0.000524082		6.84155	0.05213	0.00139
14.5408	7.4375	14.5408	13.2273	14.5408	25.0419		6.87223	0.03673	8.72117e-05		6.87223	0.05832	0.00125
14.5611	7.5625	14.5611	12.2273	14.5611	25.8064		6.90291	0.03735	0.000434756		6.90291	0.06381	0.00112
14.5813	7.0625	14.5813	12.5455	14.5813	25.0112		6.93359	0.03725	0.000867385		6.93359	0.06835	0.00101
14.6016	8.0625	14.6016	13.5	14.6016	24.2522		6.96427	0.03643	0.00122		6.96427	0.07174	0.000946209
14.6219	7.9375	14.6219	11.5455	14.6219	25.6166		6.99495	0.03495	0.00148		6.99495	0.07383	0.000930265
14.6421	6	14.6421	13.0455	14.6421	29.0737		7.02563	0.0329	0.00163		7.02563	0.07459	0.000967566
14.6624	5.9375	14.6624	13	14.6624	30.399		7.05631	0.03043	0.00167		7.05631	0.07402	0.00105
14.6826	7.0625	14.6826	13.5455	14.6826	29.5815		7.08699	0.02773	0.00164		7.08699	0.07225	0.00118
14.7029	8.125	14.7029	13	14.7029	26.2026		7.11767	0.02505	0.00157		7.11767	0.06948	0.00132
14.7232	7	14.7232	12.5455	14.7232	26.0826		7.14835	0.02271	0.00151		7.14835	0.06599	0.00146
14.7434	7.1875	14.7434	12.0909	14.7434	26.1356		7.17903	0.02109	0.00149		7.17903	0.06214	0.00157
14.7637	6.5	14.7637	12.5909	14.7637	26.2556		7.20971	0.02045	0.00151		7.20971	0.05832	0.00164
14.78396166116 8	0.1875	14.784	12.8182	14.784	25.7254		7.24039	0.02085	0.00154		7.24039	0.05492	0.00164
14.8042	7.375	14.8042	13.6364	14.8042	25.7003		7.27107	0.02204	0.00154		7.27107	0.05224	0.00157
14.8245	7.4375	14.8245	13.3182	14.8245	26.3449		7.30175	0.02363	0.00148		7.30175	0.05044	0.00144
14.8447	8.5	14.8447	11.6818	14.8447	26.7383		7.33243	0.02521	0.00133		7.33243	0.04946	0.00129
14.865	7.5625	14.865	13.6364	14.865	27.8599		7.36311	0.02644	0.00109		7.36311	0.04909	0.00118
14.8853	7.0625	14.8853	13.5	14.8853	26.2221		7.39379	0.02709	0.000787987		7.39379	0.04899	0.0012
14.9055	8.1875	14.9055	12.3636	14.9055	26.875		7.42447	0.02698	0.000458627		7.42447	0.04878	0.00136
14.9258	7.5625	14.9258	13.3182	14.9258	27.8125		7.45515	0.026	0.000271707		7.45515	0.04818	0.00164
14.9461	8.8125	14.9461	13.0455	14.9461	28.9369		7.48583	0.02414	0.000476777		7.48583	0.04697	0.00195
14.9663	7.625	14.9663	15.3636	14.9663	27.0229		7.51651	0.02142	0.000763797		7.51651	0.04502	0.00224
14.9866	7.0625	14.9866	13.1364	14.9866	26.9782		7.54719	0.01792	0.000993795		7.54719	0.04232	0.00248
15.0069	6.8125	15.0069	13.2273	15.0069	26.8973		7.57787	0.01382	0.00113		7.57787	0.03891	0.00263
15.0271	7.6875	15.0271	14.1364	15.0271	28.5519		7.60854	0.00941	0.00118		7.60854	0.03491	0.00271
15.0474	7.625	15.0474	13.2727	15.0474	29.8131		7.63922	0.00548	0.00115		7.63922	0.03047	0.0027
15.0677	5.875	15.0677	14.2727	15.0677	30.0809		7.6699	0.00502	0.0011		7.6699	0.0258	0.00263
15.0879	7.1875	15.0879	13.9545	15.0879	29.3555		7.70058	0.00866	0.00112		7.70058	0.02115	0.00251
15.1082	6.625	15.1082	12.4545	15.1082	28.976		7.73126	0.01313	0.00129		7.73126	0.01681	0.00236
15.1284	6.5625	15.1284	12.9545	15.1284	29.6819		7.76194	0.01743	0.00157		7.76194	0.01314	0.00221
15.1487	7	15.1487	13.9545	15.1487	30.3906		7.79262	0.02124	0.00191		7.79262	0.01058	0.00204
15.169	6.5625	15.169	13.9545	15.169	29.721		7.8233	0.02445	0.00223		7.8233	0.00946	0.00185
15.1892	7.3125	15.1892	14.6364	15.1892	29.4838		7.85398	0.02701	0.00248		7.85398	0.00959	0.00163
15.2095	8.0625	15.2095	14.2727	15.2095	30.0307		7.88466	0.02895	0.00261		7.88466	0.01026	0.00137
15.2298	7.875	15.2298	14	15.2298	28.8002		7.91534	0.03035	0.00261		7.91534	0.01087	0.00104
15.25	8.0625	15.25	13.2273	15.25	27.0898		7.94602	0.03135	0.00247		7.94602	0.01109	0.000697127
15.2703	7.1875	15.2703	14	15.2703	27.9325		7.9767	0.03212	0.00219		7.9767	0.01081	0.000476338
15.2905	7	15.2905	14.4545	15.2905	28.5603		8.00738	0.03278	0.00179		8.00738	0.01011	0.000687148
15.3108	7	15.3108	12.6818	15.3108	27.9129		8.03806	0.03346	0.0013		8.03806	0.0092	0.00114
15.3311	7.1875	15.3311	14.3182	15.3311	26.7969		8.06874	0.03417	0.000787577		8.06874	0.00851	0.00163
15.3513	5.875	15.3513	13.6818	15.3513	27.447		8.09942	0.03486	0.000371753		8.09942	0.00863	0.00209
15.3716	6.375	15.3716	12.8636	15.3716	27.553		8.1301	0.03543	0.000507804		8.1301	0.00989	0.00247
15.3919	5.9375	15.3919	13.7727	15.3919	28.4766		8.16078	0.03572	0.000900668		8.16078	0.01211	0.00274
15.4121	7.3125	15.4121	13.2727	15.4121	28.2757		8.19146	0.03559	0.00124		8.19146	0.01486	0.00289
15.4324	8.8125	15.4324	13.7273	15.4324	29.3443		8.22214	0.03492	0.00146		8.22214	0.01778	0.00291
15.4527	7.25	15.4527	14.7727	15.4527	29.6456		8.25282	0.03365	0.00156		8.25282	0.02059	0.00281
15.4729	7.5	15.4729	13.3636	15.4729	30.0167		8.2835	0.03175	0.00154		8.2835	0.0231	0.00261
15.4932	8.75	15.4932	13.5455	15.4932	29.3917		8.31418	0.02927	0.00143		8.31418	0.02516	0.00234
15.5135	7.25	15.5135	14.9091	15.5135	30.0725		8.34486	0.02631	0.0013		8.34486	0.02666	0.00208
15.5337	6.8125	15.5337	14.1818	15.5337	29.8298		8.37554	0.02305	0.00122		8.37554	0.02753	0.00189
15.554	6.9375	15.554	13.9091	15.554	31.0519		8.40621	0.01971	0.00128		8.40621	0.02774	0.00183
15.5742	7.4375	15.5742	13.4545	15.5742	29.4447		8.43689	0.01659	0.00147		8.43689	0.02727	0.00191
15.5945	7	15.5945	14.3182	15.5945	27.5558		8.46757	0.01403	0.00172		8.46757	0.02617	0.00205
15.6148	6.3125	15.6148	11.9545	15.6148	27.4944		8.49825	0.01241	0.00194		8.49825	0.02449	0.00219
15.635	7.75	15.635	13.7273	15.635	29.3443		8.52893	0.0119	0.0021		8.52893	0.02231	0.00226
15.6553	6.125	15.6553	13.5455	15.6553	30.3013		8.55961	0.01229	0.00215		8.55961	0.01976	0.00223
15.6756	8.4375	15.6756	13.9545	15.6756	29.7349		8.59029	0.01317	0.00209		8.59029	0.017	0.0021
15.6958	7.375	15.6958	13	15.6958	30.2818		8.62097	0.01415	0.00191		8.62097	0.01424	0.00187
15.7161	6.9375	15.7161	14.4545	15.7161	30.5106		8.65165	0.01502	0.00164		8.65165	0.0118	0.0016
15.7363	7.3125	15.7363	14.3182	15.7363	28.9174		8.68233	0.0157	0.00128		8.68233	0.01011	0.00136
15.7566	7.8125	15.7566	14.9091	15.7566	28.2394		8.71301	0.01624	0.000894495		8.71301	0.00965	0.00127
15.7769	7.5	15.7769	13.1818	15.7769	28.0441		8.74369	0.01669	0.000538734		8.74369	0.01047	0.00141
15.7972	7.375	15.7972	14.0455	15.7972	29.7154		8.77437	0.01713	0.000392875		8.77437	0.01213	0.00169
15.8174	6.875	15.8174	16.7273	15.8174	29.9609		8.80505	0.0176	0.00056398		8.80505	0.0141	0.00202
15.8377	6.5	15.8377	14.3636	15.8377	29.3778		8.83573	0.01806	0.00079422		8.83573	0.01605	0.00231
15.8579	6.5625	15.8579	13	15.8579	28.457		8.86641	0.01845	0.000960697		8.86641	0.01776	0.00251
15.8782	7.875	15.8782	15.3182	15.8782	29.2578		8.89709	0.01864	0.00103		8.89709	0.01912	0.00259
15.8985	6.1875	15.8985	14.5	15.8985	30.5134		8.92777	0.01851	0.000999573		8.92777	0.02006	0.00255
15.9187	7.3125	15.9187	13.0455	15.9187	29.4922		8.95845	0.01796	0.000872805		8.95845	0.02057	0.00239
15.939	6.5625	15.939	13.8636	15.939	28.7416		8.98913	0.01692	0.000669253		8.98913	0.02062	0.00211
15.9593	7	15.9593	15.5	15.9593	29.6847		9.01981	0.01535	0.000419865		9.01981	0.02025	0.00175
15.9795	6.8125	15.9795	15.6364	15.9795	32.115		9.05049	0.01326	0.000206673		9.05049	0.0195	0.00134
15.9998	6.9375	15.9998	15.1364	15.9998	30.8705		9.08117	0.01076	0.000294666		9.08117	0.01843	0.000890567
16.0201	7.0625	16.0201	15.2727	16.0201	28.351		9.11185	0.00803	0.000531008		9.11185	0.01712	0.000454819
16.0403	6.125	16.0403	13.6818	16.0403	28.8895		9.14253	0.0056	0.000741274		9.14253	0.01567	0.000126911
16.0606	7.1875	16.0606	13.4545	16.0606	32.6228		9.17321	0.00484	0.00088905		9.17321	0.01419	0.000346665
16.0808	5.625	16.0808	15.1818	16.0808	33.7444		9.20388	0.00667	0.000960091		9.20388	0.01281	0.000607558
16.1011	6.9375	16.1011	15	16.1011	30.9263		9.23456	0.00968	0.00095098		9.23456	0.01166	0.000783241
16.1214	6.3125	16.1214	14.5	16.1214	28.3678		9.26524	0.0129	0.000867546		9.26524	0.01081	0.000863809
16.1416	6.375	16.1416	14.7273	16.1416	27.6897		9.29592	0.01595	0.000724493		9.29592	0.01033	0.000852031
16.1619	6.9375	16.1619	13.5909	16.1619	28.0692		9.3266	0.01865	0.000546578		9.3266	0.01015	0.000760149
16.1822	6.75	16.1822	14.6364	16.1822	29.6178		9.35728	0.02088	0.000376887		9.35728	0.01017	0.000611393
16.2024	7.3125	16.2024	14.5909	16.2024	31.0993		9.38796	0.02257	0.000299925		9.38796	0.01026	0.000449984
16.2227	6.25	16.2227	14.5455	16.2227	32.4079		9.41864	0.0237	0.00036885		9.41864	0.01028	0.000371468
16.243	8.0625	16.243	14.3636	16.243	32.2266		9.44932	0.02428	0.00048917		9.44932	0.01016	0.000466448
16.2632	7.25	16.2632	14.4091	16.2632	32.8739		9.48	0.02433	0.000585646		9.48	0.00982	0.000658345
16.2835	6.375	16.2835	15.0455	16.2835	32.6395		9.51068	0.02392	0.000630644		9.51068	0.00925	0.000859584
16.3037	6.8125	16.3037	12.8636	16.3037	32.3577		9.54136	0.02312	0.000615915		9.54136	0.00844	0.00103
16.324	6.375	16.324	15.0455	16.324	30.2455		9.57204	0.02204	0.000543954		9.57204	0.0074	0.00116
16.3443	5.5625	16.3443	13.6364	16.3443	30.6641		9.60272	0.02077	0.000425947		9.60272	0.00616	0.00123
16.3645	8.5	16.3645	14.5455	16.3645	31.8806		9.6334	0.01944	0.000284066		9.6334	0.00477	0.00125
16.3848	7.3125	16.3848	14.7273	16.3848	33.2478		9.66408	0.01818	0.000174767		9.66408	0.0033	0.00122
16.4051	6.25	16.4051	12.7273	16.4051	33.3315		9.69476	0.01712	0.000214325		9.69476	0.00194	0.00116
16.4253	6.75	16.4253	13.9545	16.4253	32.6395		9.72544	0.01641	0.000339527		9.72544	0.00146	0.00106
16.4456	7.125	16.4456	15.3636	16.4456	31.7355		9.75612	0.01618	0.000454329		9.75612	0.00252	0.000944962
16.4658	6.875	16.4658	15.2273	16.4658	30.9794		9.7868	0.01654	0.000529383		9.7868	0.00404	0.000827132
16.4861	7.125	16.4861	13.9545	16.4861	32.5558		9.81748	0.0175	0.000553461		9.81748	0.00561	0.000716691
16.5064	7.4375	16.5064	14.2273	16.5064	32.0201		9.84816	0.019	0.000523717		9.84816	0.00715	0.000622467
16.5266	6.75	16.5266	14.8182	16.5266	30.8343		9.87884	0.02093	0.00044391		9.87884	0.00863	0.000549631
16.5469	5.8125	16.5469	14.5455	16.5469	30.4911		9.90952	0.02317	0.00032406		9.90952	0.01005	0.000499015
16.5672	7.0625	16.5672	15.2273	16.5672	31.0714		9.9402	0.02557	0.000183973		9.9402	0.01139	0.000467664
16.5874	6.1875	16.5874	15.8182	16.5874	30.2567		9.97088	0.02802	0.000105604		9.97088	0.01267	0.000450659
16.6077	8	16.6077	13.7727	16.6077	27.6172
16.628	6.8125	16.628	14.6818	16.628	28.4235
16.6482	6.5625	16.6482	14.5455	16.6482	29.0039
16.6685	6.3125	16.6685	16.3636	16.6685	31.7578
16.6887	7.5	16.6887	14.4545	16.6887	31.9196
16.709	6.9375	16.709	14.5	16.709	32.9715
16.7293	8.0625	16.7293	14	16.7293	30.9347
16.7495	5.9375	16.7495	14.8182	16.7495	30.2037
16.7698	6.875	16.7698	14.5909	16.7698	29.6178
16.7901	6.5625	16.7901	15.5455	16.7901	29.3276
16.8103	6.6875	16.8103	14.3182	16.8103	28.9621
16.8306	7.125	16.8306	16.2727	16.8306	28.3705
16.8509	7.875	16.8509	14.5455	16.8509	29.5815
16.8711	6.1875	16.8711	14.9545	16.8711	30.7282
16.8914	7.1875	16.8914	16.5	16.8914	30.0697
16.9117	8	16.9117	15.0455	16.9117	30.4436
16.9319	5.8125	16.9319	14.5	16.9319	32.0564
16.9522	6	16.9522	16.1818	16.9522	32.2824
16.9724	6.8125	16.9724	15.7727	16.9724	29.9749
16.99270250462 6	0.1875	16.9927	15.5909	16.9927	29.4503
17.013	8.25	17.013	15.3636	17.013	30.904
17.0332	8.0625	17.0332	14.9091	17.0332	31.3142
17.0535	6.125	17.0535	15.0455	17.0535	30.4688
17.0738	7.5	17.0738	15.4545	17.0738	29.2439
17.094	6.3125	17.094	14.5	17.094	29.3862
17.1143	6.375	17.1143	15.3636	17.1143	32.4805
17.1346	6.25	17.1346	12.9091	17.1346	33.8058
17.1548	8.625	17.1548	16.4546	17.1548	32.8711
17.1751	7.625	17.1751	16.0454	17.1751	32.8265
17.1953	6.125	17.1953	14.0455	17.1953	33.8086
17.2156	7.3125	17.2156	16.2273	17.2156	33.7249
17.2359	5.6875	17.2359	16.1818	17.2359	33.2031
17.2561	6.0625	17.2561	18.0454	17.2561	33.3789
17.2764	7.1875	17.2764	16.2273	17.2764	33.2561
17.2967	6.1875	17.2967	15.5455	17.2967	31.3114
17.3169	7.5625	17.3169	13.8636	17.3169	30.2706
17.3372	8.375	17.3372	15.7273	17.3372	30.4464
17.3575	8.1875	17.3575	14.4545	17.3575	34.2104
17.3777	6.0625	17.3777	15.4545	17.3777	34.322
17.398	7.5625	17.398	15.9091	17.398	34.8298
17.4182	7.6875	17.4182	15	17.4182	33.6803
17.4385	7.9375	17.4385	13.4091	17.4385	32.8153
17.4588	6.625	17.4588	14.1818	17.4588	31.8053
17.479	7.4375	17.479	17.5	17.479	32.779
17.4993	6.75	17.4993	15.6364	17.4993	33.8728
17.5196	6.5	17.5196	15.3636	17.5196	32.4303
17.5398	8.3125	17.5398	15.0455	17.5398	32.2796
17.5601	7.25	17.5601	15.5909	17.5601	32.3884
17.5803	6.8125	17.5803	14	17.5803	33.6356
17.6006	6.625	17.6006	15.1818	17.6006	30.918
17.6209	7.625	17.6209	14.9545	17.6209	29.5759
17.6411	7.75	17.6411	16.5	17.6411	30.4102
17.6614	6.375	17.6614	15.7727	17.6614	33.5184
17.6817	5.9375	17.6817	15.8182	17.6817	34.029
17.7019	6.875	17.7019	15.9091	17.7019	34.2439
17.7222	6.9375	17.7222	16.4546	17.7222	33.3482
17.7425	8.3125	17.7425	17	17.7425	32.5195
17.7627	7	17.7627	16.8182	17.7627	32.4107
17.783	7.0625	17.783	15.3636	17.783	33.2059
17.8032	6.75	17.8032	16.0909	17.8032	34.3443
17.8235	6.3125	17.8235	17.2727	17.8235	34.1574
17.8438	6	17.8438	16.5454	17.8438	34.0765
17.864	7.875	17.864	15.8636	17.864	32.9688
17.8843	8	17.8843	15.6364	17.8843	32.2126
17.9046	6	17.9046	17.4546	17.9046	31.716
17.9248	6.875	17.9248	15.1818	17.9248	32.3214
17.9451	7.625	17.9451	15.2273	17.9451	33.284
17.9654	7.125	17.9654	16.1818	17.9654	35.0223
17.9856	7	17.9856	16.1364	17.9856	34.6568
18.0059	6.1875	18.0059	14.8182	18.0059	34.2997
18.0262	6.3125	18.0262	15.2727	18.0262	33.6272
18.0464	7.6875	18.0464	17.3636	18.0464	31.7941
18.0667	7.5625	18.0667	15.2727	18.0667	29.8884
18.0869	7.375	18.0869	15.5909	18.0869	30.5859
18.1072	8.8125	18.1072	14.9545	18.1072	33.2338
18.1275	7.5	18.1275	16.3182	18.1275	33.9342
18.1477	6.875	18.1477	15.1364	18.1477	33.9062
18.168	5.9375	18.168	16.1364	18.168	33.4793
18.1883	7.625	18.1883	15.2273	18.1883	31.9754
18.2085	6.6875	18.2085	15.1818	18.2085	32.2126
18.2288	8.125	18.2288	15.3636	18.2288	32.5586
18.2491	7.25	18.2491	17.2273	18.2491	33.683
18.2693	7.1875	18.2693	15.0909	18.2693	33.0218
18.2896	8.0625	18.2896	16.8182	18.2896	31.8583
18.3098	5.9375	18.3098	15.8182	18.3098	32.2768
18.3301	6.4375	18.3301	16.0454	18.3301	34.7712
18.3504	7.1875	18.3504	17.2727	18.3504	36.9392
18.3706	6.375	18.3706	16.5454	18.3706	34.4475
18.3909	7.0625	18.3909	17.3636	18.3909	33.0022
18.4112	8.5625	18.4112	16.6818	18.4112	32.3103
18.4314	7.75	18.4314	17.5454	18.4314	31.6267
18.4517	7.3125	18.4517	15.5	18.4517	31.0212
18.4719	9.125	18.4719	14.8182	18.4719	31.6155
18.4922	6.625	18.4922	16.1818	18.4922	33.6272
18.5125	7.4375	18.5125	16.7727	18.5125	32.9492
18.5327	6.0625	18.5327	15.7727	18.5327	32.1735
18.553	7.9375	18.553	15.2727	18.553	30.8064
18.5733	8.1875	18.5733	15.6364	18.5733	32.0173
18.5935	7.6875	18.5935	15.9091	18.5935	33.1975
18.6138	6.8125	18.6138	15.3182	18.6138	33.6914
18.6341	7.125	18.6341	16.6364	18.6341	33.9844
18.6543	6.5	18.6543	16.4546	18.6543	34.5201
18.6746	6.4375	18.6746	15.9545	18.6746	33.3817
18.6948	6.5	18.6948	16.4091	18.6948	32.8209
18.7151	5.75	18.7151	15.4545	18.7151	33.8337
18.7354	7.375	18.7354	15.3636	18.7354	34.9526
18.7556	7.375	18.7556	14.0455	18.7556	33.005
18.7759	8	18.7759	15.3636	18.7759	32.6786
18.7962	7.375	18.7962	15.6818	18.7962	32.7623
18.8164	7.0625	18.8164	16	18.8164	33.5603
18.8367	7.25	18.8367	17.9091	18.8367	34.4168
18.85696083121 7	0.5625	18.857	16.5909	18.857	35.3711
18.8772	6.6875	18.8772	16.1818	18.8772	33.2952
18.8975	5.8125	18.8975	17.2727	18.8975	32.4916
18.9178	8.0625	18.9178	16.9091	18.9178	31.808
18.938	6.625	18.938	16.6818	18.938	32.1205
18.9583	7.875	18.9583	16.0454	18.9583	32.486
18.9785	8.5625	18.9785	15.5909	18.9785	34.2662
18.9988	6.75	18.9988	15.3636	18.9988	34.8968
19.0191	7.4375	19.0191	15.7273	19.0191	34.8661
19.0393	6.9375	19.0393	15.9545	19.0393	33.4849
19.0596	7.8125	19.0596	16.4546	19.0596	33.3538
19.0799	6.75	19.0799	15.8182	19.0799	34.5145
19.1001	7.125	19.1001	15.6364	19.1001	35.9347
19.1204	7.5625	19.1204	15.8182	19.1204	33.7667
19.1407	8.0625	19.1407	15.1818	19.1407	32.4637
19.1609	7.5625	19.1609	16.1364	19.1609	32.2852
19.1812	6.8125	19.1812	17.7727	19.1812	33.1892
19.2014	7.875	19.2014	15.8636	19.2014	33.231
19.2217	9.3125	19.2217	16.0909	19.2217	33.6468
19.242	7.875	19.242	19.0454	19.242	32.0982
19.2622	6.5625	19.2622	15.2273	19.2622	32.0759
19.2825	6.875	19.2825	16.5	19.2825	33.4012
19.3028	7.4375	19.3028	16.1364	19.3028	33.4068
19.323	7.875	19.323	17.2727	19.323	30.611
19.3433	6.125	19.3433	16.6818	19.3433	29.5815
19.3636	7	19.3636	16.2273	19.3636	30.1479
19.3838	7.875	19.3838	17.5	19.3838	31.0742
19.4041	7.1875	19.4041	17.2273	19.4041	32.5837
19.4243	6.375	19.4243	14.1818	19.4243	34.3917
19.4446	7.5625	19.4446	17	19.4446	33.4989
19.4649	6.1875	19.4649	15.8636	19.4649	31.1886
19.4851	8.1875	19.4851	15	19.4851	30.3516
19.5054	6	19.5054	14.8636	19.5054	31.7662
19.5257	6.375	19.5257	16.8182	19.5257	34.0346
19.5459	8.4375	19.5459	16.3636	19.5459	34.8186
19.5662	7.625	19.5662	16.7273	19.5662	35.1562
19.5864	7.6875	19.5864	17.1818	19.5864	35.2428
19.6067	8.125	19.6067	15.8182	19.6067	34.7293
19.627	6.1875	19.627	16.1364	19.627	32.9464
19.6472	8.6875	19.6472	16.8182	19.6472	31.1607
19.6675	7.1875	19.6675	16.2727	19.6675	32.9297
19.6878	7.5625	19.6878	17.4546	19.6878	34.8214
19.708	7.75	19.708	17.7727	19.708	36.1691
19.7283	6.4375	19.7283	14.5	19.7283	33.7863
19.7486	8.375	19.7486	16.2727	19.7486	33.0022
19.7688	8.5	19.7688	17	19.7688	31.5485
19.7891	6.5625	19.7891	16.6364	19.7891	31.1803
19.8093	7.4375	19.8093	16.8182	19.8093	32.0647
19.8296	6.375	19.8296	17.2273	19.8296	33.8839
19.8499	7.125	19.8499	17.5	19.8499	34.3583
19.8701	7.0625	19.8701	17.8182	19.8701	33.6663
19.8904	6.6875	19.8904	17.0454	19.8904	32.9576
19.9107	8.1875	19.9107	17.4091	19.9107	33.0664
19.9309	6.875	19.9309	15.9091	19.9309	33.0748
19.9512	8.1875	19.9512	16.6818	19.9512	33.2255
19.9715	8.125	19.9715	15.1364	19.9715	34.1602
19.9917	6.4375	19.9917	17.7273	19.9917	35.6668
20.012	7.25	20.012	18.5	20.012	35.4102
20.0323	7.5625	20.0323	18.5454	20.0323	33.2785
20.0525	7.9375	20.0525	16.5454	20.0525	33.457
20.0728	8.4375	20.0728	17.0454	20.0728	35.3655
20.0931	7.375	20.0931	15.5455	20.0931	35.1228
20.1133	7.5	20.1133	17.2727	20.1133	33.8895
20.1336	7.375	20.1336	16.8636	20.1336	32.8655
20.1538	7.8125	20.1538	18.0909	20.1538	34.7042
20.1741	7.8125	20.1741	18.1818	20.1741	33.6858
20.1944	6.875	20.1944	17.2727	20.1944	31.8862
20.2146	8.0625	20.2146	17.0909	20.2146	32.3131
20.2349	7.125	20.2349	16.5909	20.2349	35.3822
20.2552	7.0625	20.2552	17.1364	20.2552	36.3225
20.2754	8.5	20.2754	18.3636	20.2754	35.5329
20.2957	9.5	20.2957	16.8636	20.2957	36.5513
20.316	7.0625	20.316	17.2273	20.316	36.7243
20.3362	7	20.3362	16.4546	20.3362	35.2511
20.3565	7.5	20.3565	15.7273	20.3565	33.1836
20.3767	7.3125	20.3767	18	20.3767	35.5385
20.397	7.1875	20.397	18.2727	20.397	34.1434
20.4173	8.375	20.4173	18.4091	20.4173	34.0932
20.4375	8.125	20.4375	17.5454	20.4375	33.4793
20.4578	7.25	20.4578	17.0909	20.4578	35.4436
20.4781	7.4375	20.4781	16.7727	20.4781	33.0273
20.4983	10	20.4983	18.4091	20.4983	31.3672
20.5186	8.375	20.5186	19.0454	20.5186	31.0882
20.5389	7.25	20.5389	18.9091	20.5389	31.582
20.5591	7.6875	20.5591	18.4091	20.5591	33.3454
20.5794	8.5625	20.5794	17.4091	20.5794	33.7305
20.5996	7.5	20.5996	19.3182	20.5996	34.9749
20.6199	8	20.6199	18.5	20.6199	35.2679
20.6402	7.125	20.6402	19.9091	20.6402	35.9682
20.6604	7.8125	20.6604	18.1818	20.6604	35.4883
20.6807	8.5625	20.6807	17.8182	20.6807	33.7946
20.701	7.8125	20.701	17.1364	20.701	33.2589
20.7212	7.3125	20.7212	18.3182	20.7212	33.4877
20.7415	8.1875	20.7415	17.2727	20.7415	34.5145
20.7617	7.125	20.7617	17.2273	20.7617	31.7048
20.782	7.4375	20.782	18.4091	20.782	32.2349
20.8023	7.5	20.8023	18.3182	20.8023	32.2907
20.8225	8.5	20.8225	17	20.8225	34.6233
20.8428	7.125	20.8428	18.6818	20.8428	33.5826
20.8631	9.9375	20.8631	20.4546	20.8631	34.8577
20.8833	7.375	20.8833	17.9546	20.8833	34.0067
20.9036	8.375	20.9036	19.2727	20.9036	36.476
20.9239	8.375	20.9239	16.9091	20.9239	35.1116
20.9441	9.4375	20.9441	18.2727	20.9441	34.6791
20.9644	8.5625	20.9644	16.5454	20.9644	34.7656
20.9846	8.125	20.9846	17.2727	20.9846	36.9531
21.0049	7.625	21.0049	17.8182	21.0049	35.6445
21.0252	7.9375	21.0252	17.9546	21.0252	35.2762
21.0454	8.1875	21.0454	20.0454	21.0454	35.3739
21.06570167467 7	0.0625	21.0657	15.6818	21.0657	36.4314
21.086	8.625	21.086	18.5909	21.086	36.25
21.1062	8.125	21.1062	19.0454	21.1062	35.7617
21.1265	7.6875	21.1265	18.5	21.1265	34.4224
21.1468	8.3125	21.1468	18.6364	21.1468	33.9537
21.167	8.875	21.167	18.0454	21.167	35.0112
21.1873	9.875	21.1873	18.7727	21.1873	34.9442
21.2076	8	21.2076	19	21.2076	34.3443
21.2278	8.5	21.2278	17.8182	21.2278	33.9342
21.2481	7.8125	21.2481	17.8636	21.2481	33.7472
21.2683	8.75	21.2683	17.6364	21.2683	34.202
21.2886	9.9375	21.2886	19.0909	21.2886	35.6194
21.3089	8.3125	21.3089	18.5	21.3089	38.3064
21.3291	9.125	21.3291	19.1364	21.3291	37.7232
21.3494	8.3125	21.3494	19.7273	21.3494	35.7115
21.3697	9.5625	21.3697	20.9546	21.3697	34.4001
21.3899	8.5	21.3899	19.8636	21.3899	35.4074
21.4102	8.6875	21.4102	18.3182	21.4102	35.9208
21.4305	8.1875	21.4305	18.6364	21.4305	36.7243
21.4507	7.3125	21.4507	17.9546	21.4507	36.1635
21.471	6.6875	21.471	19.2273	21.471	34.1992
21.4912	8.4375	21.4912	21.1818	21.4912	32.1484
21.5115	8.4375	21.5115	20	21.5115	34.986
21.5318	7.5	21.5318	19.7273	21.5318	37.0452
21.552	10.3125	21.552	18.6818	21.552	37.3382
21.5723	10	21.5723	18.1364	21.5723	36.5318
21.5926	8.625	21.5926	19.6364	21.5926	36.1189
21.6128	9.25	21.6128	19.5454	21.6128	35.7729
21.6331	8.3125	21.6331	20.2727	21.6331	35.5301
21.6533	9.125	21.6533	20.0454	21.6533	35.2985
21.6736	7.875	21.6736	21.5454	21.6736	36.2388
21.6939	8.5625	21.6939	19.8182	21.6939	36.236
21.7141	8.875	21.7141	21.3182	21.7141	36.981
21.7344	7.9375	21.7344	22.5909	21.7344	34.9442
21.7547	8.6875	21.7547	19.8182	21.7547	36.7188
21.7749	8.625	21.7749	19.4546	21.7749	36.9252
21.7952	10	21.7952	19.8182	21.7952	38.3761
21.8155	9.3125	21.8155	20.5909	21.8155	36.9447
21.8357	9.4375	21.8357	19.6818	21.8357	38.2366
21.856	9.6875	21.856	19.9546	21.856	37.7958
21.8762	8.625	21.8762	20.5454	21.8762	36.5123
21.8965	8.4375	21.8965	22	21.8965	34.442
21.9168	9.5	21.9168	19.5909	21.9168	35.8761
21.937	10.8125	21.937	20.1364	21.937	37.0647
21.9573	8	21.9573	19.2273	21.9573	35.8036
21.9776	9.3125	21.9776	19.9546	21.9776	35.7394
21.9978	9.625	21.9978	20.4091	21.9978	37.5586
22.0181	8.9375	22.0181	21.2727	22.0181	37.7902
22.0384	8.1875	22.0384	20.5	22.0384	35.8538
22.0586	10.75	22.0586	20.6364	22.0586	36.5374
22.0789	10.375	22.0789	21.6364	22.0789	37.1624
22.0992	10.5	22.0992	20.5	22.0992	36.7411
22.1194	11.0625	22.1194	19.8182	22.1194	36.3393
22.1397	10.5625	22.1397	20.9091	22.1397	37.9213
22.1599	9.125	22.1599	21.2727	22.1599	39.5145
22.1802	11.75	22.1802	21.7273	22.1802	40.0446
22.2005	10.625	22.2005	20.5909	22.2005	37.8655
22.2207	8.625	22.2207	23.0909	22.2207	35.851
22.241	9.875	22.241	21.9546	22.241	36.2444
22.2613	10	22.2613	22.4546	22.2613	37.447
22.2815	8.125	22.2815	20.9091	22.2815	37.1708
22.3018	10.6875	22.3018	21.1818	22.3018	37.4637
22.3221	8.9375	22.3221	23.0454	22.3221	38.3901
22.3423	12.375	22.3423	22.1364	22.3423	38.5017
22.3626	10.125	22.3626	22.0909	22.3626	38.4626
22.3828	10.25	22.3828	22.3182	22.3828	37.6339
22.4031	10.5	22.4031	20.5909	22.4031	38.1808
22.4234	11.875	22.4234	21.8182	22.4234	39.3108
22.4436	11.9375	22.4436	23.3636	22.4436	40.0781
22.4639	10.875	22.4639	21.9546	22.4639	39.3192
22.4842	11.25	22.4842	23.6818	22.4842	37.8516
22.5044	9.375	22.5044	21.5454	22.5044	38.8756
22.5247	10.9375	22.5247	22.3636	22.5247	39.7684
22.545	11.375	22.545	24.9546	22.545	39.4168
22.5652	10.625	22.5652	23	22.5652	37.6786
22.5855	9.4375	22.5855	23.5454	22.5855	37.394
22.6057	11.75	22.6057	24.7273	22.6057	39.1239
22.626	11.0625	22.626	21.8636	22.626	39.6345
22.6463	11.25	22.6463	22.6364	22.6463	41.0826
22.6665	11.0625	22.6665	22.8636	22.6665	40.2093
22.6868	10.9375	22.6868	22.8636	22.6868	40.1228
22.7071	11.625	22.7071	22.4091	22.7071	39.9805
22.7273	12.125	22.7273	22.4546	22.7273	39.1992
22.7476	12.8125	22.7476	24.7273	22.7476	38.0329
22.7678	12.375	22.7678	24.5454	22.7678	41.2333
22.7881	11.9375	22.7881	26	22.7881	42.0089
22.8084	11.125	22.8084	26.5	22.8084	39.7768
22.8286	11.1875	22.8286	25.5	22.8286	39.4782
22.8489	12.9375	22.8489	21.7727	22.8489	40.7227
22.8692	11.4375	22.8692	22.8182	22.8692	41.038
22.8894	12.125	22.8894	25.8636	22.8894	41.9308
22.9097	12.1875	22.9097	24.5909	22.9097	43.4682
22.92996000126 1	2.25	22.93	25.3182	22.93	42.2266
22.9502	12.25	22.9502	24.9546	22.9502	41.4676
22.9705	12.875	22.9705	26.9546	22.9705	41.0547
22.9907	12.3125	22.9907	25.8636	22.9907	41.5597
23.011	12.1875	23.011	25	23.011	42.3493
23.0313	11.6875	23.0313	27.2273	23.0313	43.6551
23.0515	13.375	23.0515	27.7273	23.0515	44.0318
23.0718	10.75	23.0718	26.3636	23.0718	44.4727
23.0921	11	23.0921	25.8636	23.0921	42.8571
23.1123	13.1875	23.1123	30.4091	23.1123	42.5335
23.1326	12.875	23.1326	28.9546	23.1326	44.3332
23.1529	13.25	23.1529	27.5909	23.1529	45.7533
23.1731	12.875	23.1731	30.9091	23.1731	43.9928
23.1934	12.125	23.1934	26.6364	23.1934	44.3443
23.2137	12.75	23.2137	28	23.2137	45.6027
23.2339	13.5	23.2339	29.5909	23.2339	46.5932
23.2542	13.1875	23.2542	26.5454	23.2542	45.8008
23.2744	13.6875	23.2744	31.1364	23.2744	44.428
23.2947	14.75	23.2947	28.5909	23.2947	43.2896
23.315	14.3125	23.315	29.2727	23.315	44.2522
23.3352	14.1875	23.3352	29	23.3352	46.6574
23.3555	15.125	23.3555	29.9091	23.3555	48.3873
23.3758	14.875	23.3758	30.6818	23.3758	49.3583
23.396	13.4375	23.396	29.5454	23.396	48.87
23.4163	14.75	23.4163	29.7273	23.4163	47.8348
23.4366	15.125	23.4366	30.5909	23.4366	47.4777
23.4568	13.25	23.4568	30.5909	23.4568	48.7891
23.4771	14.9375	23.4771	30.4091	23.4771	48.418
23.4973	14.3125	23.4973	31.1818	23.4973	47.2572
23.5176	15.1875	23.5176	30.3636	23.5176	46.9141
23.5379	14.875	23.5379	33.1818	23.5379	50.1451
23.5581	13.875	23.5581	32.0909	23.5581	50.7199
23.5784	15.125	23.5784	31.8636	23.5784	49.8075
23.5987	16.875	23.5987	30.4546	23.5987	50.0084
23.6189	13.625	23.6189	34.2727	23.6189	50.4018
23.6392	14.9375	23.6392	33	23.6392	49.269
23.6594	16.25	23.6594	32.8636	23.6594	50.5218
23.6797	18.9375	23.6797	34.9091	23.6797	53.0245
23.7	17.6875	23.7	36.0909	23.7	52.0312
23.7202	17.625	23.7202	32.6818	23.7202	53.1696
23.7405	16.375	23.7405	36.0455	23.7405	53.4347
23.7608	17.8125	23.7608	33.2727	23.7608	53.7082
23.781	17.1875	23.781	33.3636	23.781	51.6211
23.8013	16.75	23.8013	35.7727	23.8013	53.5519
23.8216	19.6875	23.8216	37.3182	23.8216	54.5312
23.8418	18.375	23.8418	34.3182	23.8418	55.3962
23.8621	16.9375	23.8621	34.6818	23.8621	55.6417
23.8823	17.3125	23.8823	36.8636	23.8823	55.9068
23.9026	19.0625	23.9026	36	23.9026	56.8248
23.9229	18.625	23.9229	36.5	23.9229	57.0564
23.9431	17.5625	23.9431	39.4091	23.9431	54.8717
23.9634	18.5	23.9634	36.7273	23.9634	55.1116
23.9837	19.1875	23.9837	36.8636	23.9837	57.0759
24.0039	19.875	24.0039	37.1364	24.0039	59.841
24.0242	18.1875	24.0242	40.1364	24.0242	58.3259
24.0445	19.8125	24.0445	40.4545	24.0445	57.8627
24.0647	22.6875	24.0647	42.4091	24.0647	59.0541
24.085	20.375	24.085	40.7727	24.085	59.7238
24.1053	19.8125	24.1053	42.1818	24.1053	57.3577
24.1255	19.4375	24.1255	43.8636	24.1255	56.6378
24.1458	21.6875	24.1458	42.6818	24.1458	58.6635
24.166	24.9375	24.166	43.9091	24.166	59.2132
24.1863	20.0625	24.1863	43.6364	24.1863	58.3789
24.2066	22	24.2066	43.8636	24.2066	59.6233
24.2268	22.75	24.2268	44	24.2268	61.6043
24.2471	23.375	24.2471	49.5909	24.2471	62.8934
24.2674	23.875	24.2674	48.0455	24.2674	62.5781
24.2876	26.9375	24.2876	44.1364	24.2876	63.5742
24.3079	22.8125	24.3079	45.3636	24.3079	64.7266
24.3282	23.1875	24.3282	44.8182	24.3282	66.2612
24.3484	24.3125	24.3484	48.5	24.3484	66.0993
24.3687	25	24.3687	50.5455	24.3687	66.9392
24.3889	28.8125	24.3889	50.2727	24.3889	66.995
24.4092	25.375	24.4092	49.0455	24.4092	68.2868
24.4295	27.0625	24.4295	50.9545	24.4295	69.6624
24.4497	27.4375	24.4497	49.9545	24.4497	68.1557
24.47	28.875	24.47	52.0455	24.47	69.3276
24.4903	27.6875	24.4903	53.0455	24.4903	70.1423
24.5105	27.25	24.5105	55.2727	24.5105	70.293
24.5308	27.0625	24.5308	53.6818	24.5308	71.5123
24.5511	28.9375	24.5511	52.9545	24.5511	75.4436
24.5713	27.375	24.5713	53.7727	24.5713	74.5592
24.5916	26.375	24.5916	57.2273	24.5916	71.4174
24.6119	29.375	24.6119	56.2273	24.6119	74.0792
24.6321	32.8125	24.6321	56.9545	24.6321	73.5017
24.6524	33.3125	24.6524	58.6818	24.6524	72.0731
24.6726	28.0625	24.6726	57.4091	24.6726	72.6172
24.6929	30.75	24.6929	56.8636	24.6929	77.6423
24.7132	30.75	24.7132	61.6818	24.7132	77.8795
24.7334	32.5625	24.7334	56.8182	24.7334	78.9565
24.7537	34.25	24.7537	59.7727	24.7537	77.9102
24.7739	32.4375	24.7739	61.2273	24.7739	77.6283
24.7942	32.8125	24.7942	60.4091	24.7942	75.0865
24.8145	35.1875	24.8145	64.3182	24.8145	76.7355
24.8347	32.1875	24.8347	65.8182	24.8347	77.8711
24.855	35.625	24.855	65.5	24.855	82.2377
24.8753	35.875	24.8753	65.5909	24.8753	79.6708
24.8955	36.125	24.8955	63.5	24.8955	79.9582
24.9158	39	24.9158	67.1818	24.9158	81.2026
24.9361	38.4375	24.9361	63.9545	24.9361	83.3817
24.9563	38.5625	24.9563	63.4091	24.9563	81.9141
24.9766	38	24.9766	66.8636	24.9766	80.1842
24.9969	43.5	24.9969	68.4545	24.9969	82.7483
25.0171	42	25.0171	69.1364	25.0171	82.5418
25.0374	45.3125	25.0374	67.4545	25.0374	82.5474
25.0576	44.625	25.0576	69.7273	25.0576	80.7031
25.0779	47	25.0779	68.9545	25.0779	80.6668
25.0982	47.6875	25.0982	72.4091	25.0982	80.1004
25.1184	49.6875	25.1184	71.5	25.1184	83.2561
25.13870084472 5	4.5	25.1387	70.2727	25.1387	87.3186
25.159	51.3125	25.159	68.3182	25.159	87.7595
25.1792	57.1875	25.1792	71.3636	25.1792	84.0262
25.1995	62.5	25.1995	72.4545	25.1995	84.2104
25.2198	64.5625	25.2198	74.1364	25.2198	83.9788
25.24	63.9375	25.24	81.5909	25.24	83.7165
25.2603	67.3125	25.2603	73.0455	25.2603	82.9771
25.2806	65.5	25.2806	75.9545	25.2806	86.3365
25.3008	67.625	25.3008	76.4091	25.3008	87.6311
25.3211	69.625	25.3211	78	25.3211	83.6858
25.3413	66.5625	25.3413	81.2727	25.3413	81.2416
25.3616	68.5625	25.3616	74.7727	25.3616	86.1021
25.3819	62.1875	25.3819	78.6818	25.3819	88.7584
25.4021	62.5	25.4021	76.8636	25.4021	86.2193
25.4224	58.375	25.4224	78.3636	25.4224	82.034
25.4427	60.4375	25.4427	76.4545	25.4427	82.2405
25.4629	59.125	25.4629	76.2727	25.4629	82.8767
25.4832	57.1875	25.4832	79.2273	25.4832	82.3549
25.5035	58.3125	25.5035	75.9091	25.5035	80.9989
25.5237	55.0625	25.5237	80.0455	25.5237	80.0251
25.544	59.125	25.544	78.8636	25.544	83.1306
25.5642	60.875	25.5642	80.8636	25.5642	82.2433
25.5845	56.375	25.5845	76.5	25.5845	83.5575
25.6048	57.25	25.6048	78.5	25.6048	82.9939
25.625	58.375	25.625	76.0455	25.625	81.9224
25.6453	58.125	25.6453	74.4545	25.6453	79.3583
25.6656	58.5	25.6656	79.3636	25.6656	82.1205
25.6858	58.9375	25.6858	77.7273	25.6858	80.7868
25.7061	61.8125	25.7061	75.4545	25.7061	78.3622
25.7264	58.3125	25.7264	78.6364	25.7264	77.9436
25.7466	58.625	25.7466	75.5455	25.7466	78.7137
25.7669	58.875	25.7669	79.1818	25.7669	75.9487
25.7871	59.5	25.7871	77.1364	25.7871	78.0832
25.8074	62.75	25.8074	76.3182	25.8074	78.1585
25.8277	58.0625	25.8277	75.5455	25.8277	73.0943
25.8479	57.625	25.8479	73.8636	25.8479	71.6574
25.8682	57.3125	25.8682	72.9545	25.8682	75.9738
25.8885	58.6875	25.8885	74.1364	25.8885	78.0748
25.9087	60.9375	25.9087	73	25.9087	77.5418
25.929	58.625	25.929	71.6818	25.929	78.2422
25.9492	54.625	25.9492	69	25.9492	79.4001
25.9695	57.0625	25.9695	70	25.9695	79.4531
25.9898	61.125	25.9898	72	25.9898	76.8638
26.01	61.1875	26.01	68.1818	26.01	72.3214
26.0303	60.625	26.0303	69.9091	26.0303	70.1172
26.0506	58.875	26.0506	69.7273	26.0506	70.7757
26.0708	55.5625	26.0708	65.9091	26.0708	70.452
26.0911	61.25	26.0911	66.8636	26.0911	69.8158
26.1114	59.375	26.1114	69.0455	26.1114	69.4866
26.1316	59.125	26.1316	65.5455	26.1316	69.3973
26.1519	60.625	26.1519	65.3636	26.1519	68.9258
26.1721	57.25	26.1721	66.3182	26.1721	67.2684
26.1924	55.375	26.1924	64.1818	26.1924	66.5597
26.2127	58.625	26.2127	67.1818	26.2127	66.6518
26.2329	58.4375	26.2329	60.7273	26.2329	68.5324
26.2532	55.5	26.2532	65.4091	26.2532	67.9353
26.2735	56	26.2735	61.4545	26.2735	66.6127
26.2937	56.75	26.2937	60.5455	26.2937	66.1412
26.314	53.4375	26.314	58.4545	26.314	65.3906
26.3343	55.75	26.3343	57	26.3343	62.9157
26.3545	53.3125	26.3545	55.1818	26.3545	61.6016
26.3748	57.1875	26.3748	56.2273	26.3748	65.0279
26.3951	49.5625	26.3951	56.2273	26.3951	65.9821
26.4153	52.5	26.4153	57.8182	26.4153	67.207
26.4356	53.5625	26.4356	55.0909	26.4356	63.5603
26.4558	48.1875	26.4558	58	26.4558	62.1178
26.4761	49.4375	26.4761	55.7273	26.4761	58.8393
26.4964	51.875	26.4964	54.1818	26.4964	63.4793
26.5166	47.4375	26.5166	54.4545	26.5166	65.7031
26.5369	46.375	26.5369	51.2273	26.5369	66.5123
26.5572	44.6875	26.5572	50.0455	26.5572	64.2913
26.5774	47.25	26.5774	52.6818	26.5774	63.9425
26.5977	45.3125	26.5977	48.8636	26.5977	63.1138
26.618	44.0625	26.618	50.5909	26.618	63.0692
26.6382	46.25	26.6382	54	26.6382	62.3549
26.6585	43.125	26.6585	50.2727	26.6585	60
26.6787	43.1875	26.6787	47.0455	26.6787	58.0078
26.699	41.5625	26.699	47.4545	26.699	57.6674
26.7193	39.875	26.7193	47.3636	26.7193	61.3477
26.7395	39.1875	26.7395	48.4545	26.7395	63.0748
26.7598	39.875	26.7598	44.7727	26.7598	63.3454
26.7801	35.375	26.7801	46.3636	26.7801	58.7277
26.8003	40.625	26.8003	46.8182	26.8003	57.2935
26.8206	37.25	26.8206	46.8182	26.8206	57.3354
26.8408	36.3125	26.8408	44.1364	26.8408	58.1892
26.8611	36.375	26.8611	44.5	26.8611	57.7148
26.8814	34.6875	26.8814	43.2727	26.8814	57.1959
26.9016	33.9375	26.9016	42.3636	26.9016	58.072
26.9219	32.4375	26.9219	44.9091	26.9219	57.7372
26.9422	34.8125	26.9422	41.8182	26.9422	57.4303
26.9624	30.375	26.9624	43.1818	26.9624	54.2969
26.9827	31.5625	26.9827	40.6818	26.9827	55.8008
27.003	30.9375	27.003	40.6818	27.003	57.913
27.0232	31.5	27.0232	38.9545	27.0232	60.798
27.0435	29.75	27.0435	39.7273	27.0435	58.8365
27.0637	30.8125	27.0637	40.7273	27.0637	59.6484
27.084	29.1875	27.084	42.5	27.084	60.1283
27.1043	29	27.1043	38.9545	27.1043	58.9202
27.1245	25.125	27.1245	40.0909	27.1245	58.0497
27.1448	29.0625	27.1448	38.6364	27.1448	58.644
27.1651	24.3125	27.1651	36.9091	27.1651	60.014
27.1853	27.125	27.1853	36.6818	27.1853	57.6423
27.2056	27.5	27.2056	36.1364	27.2056	55.4241
27.2259	24.8125	27.2259	37.1818	27.2259	54.389
27.2461	26.8125	27.2461	36.9545	27.2461	54.534
27.2664	25.3125	27.2664	36.2273	27.2664	57.447
27.2867	25.75	27.2867	37.4091	27.2867	59.4755
27.3069	23.75	27.3069	37.0455	27.3069	60.6417
27.3272	24.8125	27.3272	35.1818	27.3272	58.0441
27.34744168818 2	4.6875	27.3474	37	27.3474	58.2115
27.3677	24.4375	27.3677	34.3636	27.3677	56.236
27.388	24.25	27.388	35.7273	27.388	54.6847
27.4082	23.0625	27.4082	35.7727	27.4082	54.2857
27.4285	23.9375	27.4285	34.8636	27.4285	55.3516
27.4488	23.1875	27.4488	35.6818	27.4488	57.5223
27.469	22.25	27.469	34.5909	27.469	58.6412
27.4893	21.9375	27.4893	34.7727	27.4893	56.9113
27.5096	19.1875	27.5096	33.6364	27.5096	55.6501
27.5298	21.8125	27.5298	32.7273	27.5298	55.7506
27.5501	19.25	27.5501	34.9091	27.5501	58.5631
27.5703	18.8125	27.5703	34.3182	27.5703	58.1724
27.5906	18.375	27.5906	33.1364	27.5906	57.514
27.6109	17.8125	27.6109	32	27.6109	55.971
27.6311	18	27.6311	36.5455	27.6311	56.1049
27.6514	17.375	27.6514	33.2273	27.6514	56.5485
27.6717	16.9375	27.6717	32.9545	27.6717	54.7266
27.6919	15.5625	27.6919	32.9545	27.6919	54.1797
27.7122	16.625	27.7122	33.0909	27.7122	54.4085
27.7325	16.125	27.7325	32.8636	27.7325	55.8901
27.7527	16.625	27.7527	31.7273	27.7527	56.0045
27.773	17.125	27.773	32.4545	27.773	56.1635
27.7932	15.5	27.7932	30.4546	27.7932	57.2154
27.8135	15.1875	27.8135	33.5455	27.8135	56.2612
27.8338	14.25	27.8338	33.0455	27.8338	54.2132
27.854	16	27.854	32.2727	27.854	55.2874
27.8743	12.8125	27.8743	30.0909	27.8743	57.394
27.8946	14.125	27.8946	32.7273	27.8946	55.8929
27.9148	14.25	27.9148	31.4546	27.9148	52.8237
27.9351	14.125	27.9351	29.4091	27.9351	53.4821
27.9553	14.6875	27.9553	31.9546	27.9553	53.8365
27.9756	13.125	27.9756	31.7727	27.9756	53.87
27.9959	11.75	27.9959	31.4091	27.9959	54.8103
28.0161	13.625	28.0161	33.8182	28.0161	58.2003
28.0364	13.5	28.0364	31.5	28.0364	57.7232
28.0567	12.6875	28.0567	31.3636	28.0567	56.4202
28.0769	13.0625	28.0769	33.8182	28.0769	55.7282
28.0972	14.5625	28.0972	34.4545	28.0972	57.6535
28.1175	12.3125	28.1175	32.6818	28.1175	58.2282
28.1377	13.1875	28.1377	31.4546	28.1377	58.2338
28.158	12.375	28.158	29.4091	28.158	57.5586
28.1782	12	28.1782	30.3636	28.1782	58.3008
28.1985	12.375	28.1985	31.5454	28.1985	58.9676
28.2188	11.4375	28.2188	30.8182	28.2188	58.0664
28.239	13.8125	28.239	32.0909	28.239	57.9157
28.2593	11.8125	28.2593	32.2273	28.2593	57.6758
28.2796	11.125	28.2796	30.5909	28.2796	58.1417
28.2998	13.8125	28.2998	30.5909	28.2998	57.7483
28.3201	11.125	28.3201	29.3636	28.3201	58.0134
28.3404	10.6875	28.3404	32.6364	28.3404	58.1138
28.3606	11.75	28.3606	29.4091	28.3606	58.764
28.3809	11.5	28.3809	30.9091	28.3809	60.5692
28.4012	9.625	28.4012	27.6818	28.4012	60.0697
28.4214	9.6875	28.4214	31.1818	28.4214	60.2985
28.4417	10	28.4417	31.5	28.4417	60.6975
28.4619	11.125	28.4619	30.4091	28.4619	60.7868
28.4822	11.25	28.4822	28.7273	28.4822	60.5776
28.5025	10.8125	28.5025	31.0909	28.5025	57.7846
28.5227	12	28.5227	28.2727	28.5227	57.9604
28.543	9.375	28.543	29.5454	28.543	54.8382
28.5633	10	28.5633	31.9091	28.5633	55.4492
28.5835	9.6875	28.5835	29.9091	28.5835	54.3136
28.6038	9.1875	28.6038	30.1818	28.6038	56.7271
28.6241	9.4375	28.6241	30.5454	28.6241	57.1791
28.6443	11.0625	28.6443	28.4546	28.6443	59.2662
28.6646	11	28.6646	31.2273	28.6646	60.3348
28.6848	9.125	28.6848	28.0454	28.6848	58.3147
28.7051	9.5	28.7051	30.1818	28.7051	56.5095
28.7254	10.0625	28.7254	28.7727	28.7254	56.6741
28.7456	9.4375	28.7456	29.5	28.7456	57.3047
28.7659	9.8125	28.7659	29.0454	28.7659	57.7846
28.7862	8.375	28.7862	29.7727	28.7862	57.3828
28.8064	10.125	28.8064	31.9091	28.8064	56.7718
28.8267	8.9375	28.8267	27.1818	28.8267	55.9347
28.8469	8.5	28.8469	30.5454	28.8469	57.5363
28.8672	9	28.8672	28.6364	28.8672	59.1908
28.8875	8.1875	28.8875	30.5	28.8875	59.135
28.9077	8.4375	28.9077	30.4546	28.9077	57.4219
28.928	10.375	28.928	29.2273	28.928	56.822
28.9483	8.9375	28.9483	31.0909	28.9483	57.7483
28.9685	9.125	28.9685	28.2273	28.9685	59.4755
28.9888	8.75	28.9888	29.2273	28.9888	58.7054
29.0091	7.6875	29.0091	29.1364	29.0091	59.7768
29.0293	9.3125	29.0293	28.1364	29.0293	58.3789
29.0496	9.0625	29.0496	30.5	29.0496	58.1892
29.0698	8.5	29.0698	30.0454	29.0698	54.8103
29.0901	8.375	29.0901	30.8636	29.0901	55.4297
29.1104	8.5	29.1104	29.4546	29.1104	57.4972
29.1306	7.875	29.1306	28.1818	29.1306	61.2751
29.1509	6.625	29.1509	29.7273	29.1509	59.7796
29.1712	7.8125	29.1712	29.1818	29.1712	56.2835
29.1914	7.9375	29.1914	27.8636	29.1914	56.6769
29.21170001477 8	0.5625	29.2117	30.3636	29.2117	57.5697
29.232	7.25	29.232	28.0454	29.232	59.2941
29.2522	8.125	29.2522	29.9091	29.2522	56.7913
29.2725	8	29.2725	27.6364	29.2725	57.1708
29.2928	7.3125	29.2928	27.5454	29.2928	58.6998
29.313	7.375	29.313	28.5	29.313	62.2935
29.3333	7.3125	29.3333	30.3636	29.3333	60.067
29.3535	8.4375	29.3535	29.6364	29.3535	57.5502
29.3738	7.625	29.3738	31.1818	29.3738	56.3839
29.3941	8.25	29.3941	28.5454	29.3941	58.697
29.4143	6.375	29.4143	30.0454	29.4143	59.7712
29.4346	5.5	29.4346	26.4091	29.4346	59.4141
29.4549	6.75	29.4549	28.5454	29.4549	56.6853
29.4751	7.5	29.4751	29.0909	29.4751	57.5865
29.4954	6.375	29.4954	28.1364	29.4954	61.2054
29.5157	6.875	29.5157	27.8636	29.5157	61.4007
29.5359	6.625	29.5359	29.2727	29.5359	57.5949
29.5562	6.875	29.5562	29.3182	29.5562	57.8543
29.5765	6.5	29.5765	28.0454	29.5765	59.3025
29.5967	7.5625	29.5967	27.5909	29.5967	59.255
29.617	6.4375	29.617	29.0454	29.617	57.9464
29.6372	7.0625	29.6372	28.0454	29.6372	59.3973
29.6575	6	29.6575	30.9546	29.6575	56.6741
29.6778	6.625	29.6778	28.5	29.6778	54.9191
29.698	6.6875	29.698	31.1364	29.698	56.2612
29.7183	7.1875	29.7183	28.9546	29.7183	58.7109
29.7386	6.3125	29.7386	30.3636	29.7386	58.4487
29.7588	6	29.7588	28.3182	29.7588	56.3728
29.7791	6.1875	29.7791	29.6364	29.7791	56.7885
29.7994	6.375	29.7994	28.5909	29.7994	56.9894
29.8196	5.25	29.8196	29.5	29.8196	58.019
29.8399	6.25	29.8399	28.5	29.8399	56.2863
29.8601	6.75	29.8601	29.5	29.8601	56.7885
29.8804	6.8125	29.8804	29.0454	29.8804	58.2282
29.9007	8.3125	29.9007	29.4546	29.9007	61.3951
29.9209	6.375	29.9209	29.5909	29.9209	60.332
29.9412	5.0625	29.9412	28.0454	29.9412	58.4905
29.9615	5.5625	29.9615	29.8636	29.9615	56.1244
29.9817	7.375	29.9817	27.4091	29.9817	55.7366
30.002	5.5625	30.002	30.5	30.002	56.6769
30.0222	5.625	30.0222	28.4546	30.0222	57.4944
30.0425	7.0625	30.0425	28.2273	30.0425	58.058
30.0628	6.5625	30.0628	28.8636	30.0628	57.7762
30.083	6.75	30.083	28.5454	30.083	57.3465
30.1033	5.0625	30.1033	29.4546	30.1033	57.4386
30.1236	5.5625	30.1236	29.4546	30.1236	57.1763
30.1438	7	30.1438	28.9546	30.1438	57.6228
30.1641	8.3125	30.1641	31	30.1641	57.5865
30.1844	6.1875	30.1844	29.5454	30.1844	56.6546
30.2046	7.1875	30.2046	28.8636	30.2046	56.024
30.2249	5.0625	30.2249	27.5	30.2249	57.1875
30.2451	6.6875	30.2451	28.0909	30.2451	58.99
30.2654	7.5	30.2654	29.0909	30.2654	56.1607
30.2857	6.375	30.2857	30.2727	30.2857	55.8175
30.3059	5.8125	30.3059	28.9546	30.3059	58.0971
30.3262	5.75	30.3262	28.6818	30.3262	57.9743
30.3465	6.5625	30.3465	28.7273	30.3465	57.101
30.3667	5.625	30.3667	28.6364	30.3667	54.9972
30.387	6.5625	30.387	29.6364	30.387	55.6641
30.4073	6.125	30.4073	28.6364	30.4073	56.0938
30.4275	5.5625	30.4275	28.8182	30.4275	58.231
30.4478	7	30.4478	28.0909	30.4478	59.1657
30.4681	5.5625	30.4681	27.8636	30.4681	57.6339
30.4883	6.1875	30.4883	26.9546	30.4883	57.952
30.5086	6.6875	30.5086	29.4091	30.5086	56.9503
30.5288	6.3125	30.5288	27.5909	30.5288	56.4062
30.5491	5.9375	30.5491	28.2273	30.5491	53.5156
30.5694	5.9375	30.5694	28.6818	30.5694	54.534
30.5896	6.5625	30.5896	29.7727	30.5896	55.6473
30.6099	6.5625	30.6099	28	30.6099	55.5943
30.6302	6.8125	30.6302	28.3636	30.6302	56.5346
30.6504	5.125	30.6504	29.0909	30.6504	59.5117
30.6707	5.9375	30.6707	28.0454	30.6707	59.4727
30.691	5.3125	30.691	29.5909	30.691	56.6322
30.7112	6.3125	30.7112	27.8636	30.7112	54.3192
30.7315	6.125	30.7315	27.4546	30.7315	55.6892
30.7517	5.25	30.7517	28.0454	30.7517	58.019
30.772	5.8125	30.772	31	30.772	58.3761
30.7923	5.0625	30.7923	27.9546	30.7923	56.0714
30.8125	5.8125	30.8125	28.9546	30.8125	56.3839
30.8328	6.1875	30.8328	29.9546	30.8328	58.4654
30.8531	5.8125	30.8531	28.6818	30.8531	58.2896
30.8733	7.0625	30.8733	28.1364	30.8733	56.2109
30.8936	5.75	30.8936	28.7273	30.8936	54.8633
30.9139	6.25	30.9139	29.9091	30.9139	54.6512
30.9341	6.0625	30.9341	28.4546	30.9341	53.4431
30.9544	6	30.9544	27.7727	30.9544	54.8047
30.9746	6	30.9746	27.6364	30.9746	55.9347
30.9949	5.375	30.9949	27.7273	30.9949	55.6194
31.0152	4.6875	31.0152	27.2727	31.0152	53.7918
31.0354	5.125	31.0354	26.7273	31.0354	54.043
31.0557	6.25	31.0557	29	31.0557	55.9403
31.076	4.9375	31.076	28.9091	31.076	56.2667
31.0962	5.125	31.0962	28.0909	31.0962	56.2974
31.1165	6.625	31.1165	26.3636	31.1165	55.1367
31.1367	6.875	31.1367	29	31.1367	55.3209
31.157	6.75	31.157	30.5	31.157	56.9531
31.1773	5.375	31.1773	26.9091	31.1773	55.1479
31.1975	6.0625	31.1975	28.1818	31.1975	53.2757
31.2178	5	31.2178	27.6818	31.2178	52.7232
31.2381	5.25	31.2381	27.5454	31.2381	54.1992
31.2583	5.6875	31.2583	26.6364	31.2583	54.9721
31.2786	5.5625	31.2786	27.4091	31.2786	55.1479
31.2989	5.5	31.2989	29.9546	31.2989	53.9928
31.3191	4.5	31.3191	27.8182	31.3191	52.0759
31.3394	5.0625	31.3394	26.3636	31.3394	56.8136
31.3596	5.9375	31.3596	26.5	31.3596	57.5949
31.3799	5.625	31.3799	25.5909	31.3799	57.9381
31.4002	5	31.4002	28.9091	31.4002	55.2009
31.42044085823 5	0.4375	31.4204	26.7727	31.4204	55.8203
31.4407	6	31.4407	28.1818	31.4407	55.6222
31.461	7.1875	31.461	27	31.461	57.966
31.4812	5.25	31.4812	28.0909	31.4812	55.4325
31.5015	6	31.5015	26.8636	31.5015	55.4939
31.5218	5.375	31.5218	26.8182	31.5218	56.0128
31.542	5.8125	31.542	27.2273	31.542	56.4481
31.5623	4.875	31.5623	28.9546	31.5623	54.4168
31.5826	5.875	31.5826	27.3636	31.5826	55.5525
31.6028	5.9375	31.6028	27.5	31.6028	55.1842
31.6231	5.3125	31.6231	27.6364	31.6231	54.4336
31.6433	5.1875	31.6433	27	31.6433	53.337
31.6636	6.5	31.6636	26.3182	31.6636	52.9436
31.6839	5.375	31.6839	25.8636	31.6839	51.7634
31.7041	6	31.7041	28.6364	31.7041	49.5815
31.7244	6.25	31.7244	27.0909	31.7244	50.9905
31.7447	5.625	31.7447	26.5454	31.7447	52.2489
31.7649	6	31.7649	28.6364	31.7649	55.4771
31.7852	5.5625	31.7852	28.0909	31.7852	56.4844
31.8055	5.375	31.8055	25.6818	31.8055	57.606
31.8257	5.0625	31.8257	27.1364	31.8257	53.2785
31.846	5.3125	31.846	27.8182	31.846	52.1122
31.8662	5.5	31.8662	25	31.8662	52.9353
31.8865	4.875	31.8865	26.2273	31.8865	54.8856
31.9068	5	31.9068	28.4091	31.9068	53.8114
31.927	5.25	31.927	26.7727	31.927	55.0084
31.9473	6.1875	31.9473	27.3182	31.9473	53.4766
31.9676	5.6875	31.9676	28	31.9676	53.9118
31.9878	5.3125	31.9878	26.5	31.9878	52.899
32.0081	5.5	32.0081	27.0909	32.0081	52.3186
32.0284	5.625	32.0284	28	32.0284	51.4314
32.0486	5.875	32.0486	25.8182	32.0486	51.3477
32.0689	6	32.0689	27.6364	32.0689	54.4475
32.0891	4.5625	32.0891	26.5	32.0891	54.1713
32.1094	3.875	32.1094	26.2273	32.1094	56.077
32.1297	4.3125	32.1297	26.8636	32.1297	55.6696
32.1499	5.5625	32.1499	28.3636	32.1499	55.0335
32.1702	4.5625	32.1702	28.0454	32.1702	53.0106
32.1905	6.125	32.1905	26.8636	32.1905	55.4185
32.2107	5	32.2107	25.9546	32.2107	56.7634
32.231	5.3125	32.231	26.4091	32.231	54.163
32.2512	4.625	32.2512	24.8636	32.2512	50.4771
32.2715	5.4375	32.2715	25.1818	32.2715	49.3108
32.2918	5.9375	32.2918	23.7273	32.2918	51.9252
32.312	5.4375	32.312	25.0909	32.312	54.6596
32.3323	4.9375	32.3323	27.7727	32.3323	56.8248
32.3526	4.8125	32.3526	25.7727	32.3526	56.0798
32.3728	5.4375	32.3728	26.6818	32.3728	55.3683
32.3931	4.6875	32.3931	25.4091	32.3931	53.7946
32.4134	5.5625	32.4134	24.8636	32.4134	51.4481
32.4336	5.75	32.4336	24.9546	32.4336	53.019
32.4539	4.8125	32.4539	25.2273	32.4539	54.8968
32.4742	4.0625	32.4742	24.6818	32.4742	56.2835
32.4944	6.125	32.4944	25.7727	32.4944	54.1043
32.5147	5	32.5147	25.9546	32.5147	52.3912
32.5349	4.6875	32.5349	26.4546	32.5349	52.3968
32.5552	5.6875	32.5552	24.7727	32.5552	51.1886
32.5755	4.375	32.5755	24.4546	32.5755	51.7355
32.5957	4.375	32.5957	24.0454	32.5957	52.6674
32.616	5.125	32.616	27.2727	32.616	54.7852
32.6363	3.125	32.6363	26.5	32.6363	53.0413
32.6565	4.75	32.6565	25.7727	32.6565	51.197
32.6768	5.125	32.6768	24	32.6768	50.918
32.697	4.375	32.697	24.5909	32.697	52.3158
32.7173	5.5	32.7173	26.1818	32.7173	52.4303
32.7376	4.0625	32.7376	25.1818	32.7376	49.9191
32.7578	4.5	32.7578	26.3636	32.7578	49.8298
32.7781	3.8125	32.7781	24.3182	32.7781	51.7801
32.7984	4.6875	32.7984	24.6818	32.7984	54.8298
32.8186	4.9375	32.8186	25.5909	32.8186	53.8756
32.8389	3.6875	32.8389	26.4546	32.8389	53.3231
32.8592	5	32.8592	23.9546	32.8592	52.659
32.8794	4.5625	32.8794	25.4546	32.8794	52.7344
32.8997	5.0625	32.8997	25.0909	32.8997	52.8516
32.92	5.3125	32.92	25.4546	32.92	51.4983
32.9402	4.75	32.9402	23.3636	32.9402	50.8845
32.9605	5.0625	32.9605	24	32.9605	50.784
32.9807	4.625	32.9807	25.7727	32.9807	51.663
33.001	5.125	33.001	24.9546	33.001	50.3432
33.0213	5.4375	33.0213	24.2727	33.0213	50.0697
33.0415	5.875	33.0415	25.9091	33.0415	50.5078
33.0618	5.6875	33.0618	25.0909	33.0618	50.7255
33.0821	4.5625	33.0821	26.4091	33.0821	50.1005
33.1023	5	33.1023	24.2727	33.1023	51.2026
33.1226	4.6875	33.1226	23.2273	33.1226	52.2154
33.1429	4.3125	33.1429	24.8636	33.1429	52.7874
33.1631	3.9375	33.1631	25.1364	33.1631	49.9582
33.1834	4.4375	33.1834	24.7273	33.1834	48.5714
33.2036	4.625	33.2036	26.2273	33.2036	48.5854
33.2239	4.6875	33.2239	24.0454	33.2239	52.0145
33.2442	4.3125	33.2442	24.5909	33.2442	51.5904
33.2644	5.9375	33.2644	25.1818	33.2644	51.4035
33.2847	4.9375	33.2847	23.7273	33.2847	51.2026
33.305	5.125	33.305	22.8636	33.305	50.5218
33.3252	4.1875	33.3252	23.7727	33.3252	49.5898
33.3455	5.0625	33.3455	25.7727	33.3455	51.4035
33.3657	4.375	33.3657	22.9091	33.3657	51.8778
33.386	4.3125	33.386	23.4091	33.386	50.4102
33.4063	4.8125	33.4063	24.3636	33.4063	49.2773
33.4265	4.1875	33.4265	25.4091	33.4265	49.4503
33.4468	5.875	33.4468	22.0909	33.4468	47.74
33.4671	4.4375	33.4671	23.8182	33.4671	48.6775
33.4873	4.9375	33.4873	24.5	33.4873	50.7115
33.5076	4.3125	33.5076	25	33.5076	50.4325
33.5279	4.4375	33.5279	25.6818	33.5279	49.6875
33.5481	5	33.5481	23.6364	33.5481	48.3761
33.5684	5.625	33.5684	26.5	33.5684	50.3599
33.5887	4.5625	33.5887	25.1364	33.5887	49.6735
33.6089	4.5625	33.6089	24.3182	33.6089	48.8086
33.62918170169 4	0.4375	33.6292	24.3182	33.6292	46.2333
33.6495	4.0625	33.6495	25.5909	33.6495	48.5686
33.6697	5.375	33.6697	25.6818	33.6697	48.87
33.69	5.4375	33.69	24.3182	33.69	49.654
33.7102	5.625	33.7102	22.8182	33.7102	48.2227
33.7305	4.4375	33.7305	24.0454	33.7305	48.4654
33.7508	4.3125	33.7508	24.4546	33.7508	47.5753
33.771	4.5	33.771	24.6364	33.771	50.4046
33.7913	4.75	33.7913	23.5	33.7913	51.024
33.8115	4.75	33.8115	23.3182	33.8115	50.4018
33.8318	4.75	33.8318	25.0454	33.8318	49.548
33.8521	4.5	33.8521	24.2273	33.8521	49.5592
33.8723	4.5625	33.8723	24.5909	33.8723	49.2885
33.8926	4.9375	33.8926	24.6364	33.8926	49.3499
33.9129	5.25	33.9129	26	33.9129	50.9319
33.9331	5.1875	33.9331	26.7273	33.9331	49.8717
33.9534	4.4375	33.9534	23.8182	33.9534	46.9364
33.9737	5.0625	33.9737	24.2273	33.9737	45.1423
33.9939	4.625	33.9939	24.4091	33.9939	47.447
34.0142	4.625	34.0142	23.0454	34.0142	49.7489
34.0345	4.4375	34.0345	24.5454	34.0345	50.2316
34.0547	5.3125	34.0547	23.9546	34.0547	49.2634
34.075	4.4375	34.075	23	34.075	48.3398
34.0953	4.875	34.0953	23.7273	34.0953	47.4582
34.1155	5.0625	34.1155	24.2273	34.1155	47.673
34.1358	3.4375	34.1358	25.1364	34.1358	47.4219
34.156	3.25	34.156	22.5454	34.156	47.2907
34.1763	4.0625	34.1763	22.9546	34.1763	47.4582
34.1966	4.5	34.1966	23.7273	34.1966	46.9196
34.2168	4.75	34.2168	23.7727	34.2168	45.4464
34.2371	4.6875	34.2371	24.1818	34.2371	46.8722
34.2574	4.8125	34.2574	21.1364	34.2574	48.6579
34.2776	4.25	34.2776	23.0454	34.2776	48.9286
34.2979	5.625	34.2979	24	34.2979	48.8951
34.3182	4.625	34.3182	22.7727	34.3182	49.6178
34.3384	3.4375	34.3384	24.5454	34.3384	49.082
34.3587	4.6875	34.3587	21.7727	34.3587	47.4498
34.3789	5.1875	34.3789	22.9091	34.3789	47.6953
34.3992	4.375	34.3992	22.5454	34.3992	49.4782
34.4195	4.5625	34.4195	23.0454	34.4195	50.4213
34.4397	4.0625	34.4397	23.5454	34.4397	49.8382
34.46	3.625	34.46	23.4546	34.46	48.2394
34.4803	5.1875	34.4803	23.4546	34.4803	48.5072
34.5005	4.25	34.5005	23.4091	34.5005	48.0832
34.5208	4.8125	34.5208	22.8182	34.5208	47.8934
34.541	3.0625	34.541	21.6364	34.541	44.88
34.5613	5.5625	34.5613	25.9091	34.5613	46.5123
34.5816	4.875	34.5816	22.6818	34.5816	48.6077
34.6018	3.8125	34.6018	24.0909	34.6018	49.5424
34.6221	3.9375	34.6221	22.6818	34.6221	46.0296
34.6424	5.3125	34.6424	24.6364	34.6424	44.7684
34.6626	3.1875	34.6626	24.8636	34.6626	45.2567
34.6829	4.8125	34.6829	23.1364	34.6829	47.1205
34.7032	4.4375	34.7032	25.3636	34.7032	46.6016
34.7234	3.875	34.7234	23.4091	34.7234	48.1278
34.7437	4.4375	34.7437	22.1818	34.7437	49.082
34.764	3.75	34.764	20.7727	34.764	47.885
34.7842	4.5	34.7842	21.4091	34.7842	44.9637
34.8045	4.875	34.8045	22.6364	34.8045	46.1663
34.8247	5	34.8247	22.9546	34.8247	46.7969
34.845	4.1875	34.845	23.4546	34.845	45.1032
34.8653	4.5	34.8653	23.0909	34.8653	44.9888
34.8855	4.6875	34.8855	22.7273	34.8855	47.1233
34.9058	4.5	34.9058	23.5454	34.9058	48.3622
34.9261	4	34.9261	21.9091	34.9261	47.6256
34.9463	3.9375	34.9463	23.4091	34.9463	45.8259
34.9666	4.6875	34.9666	22.6364	34.9666	45.3711
34.9868	4.875	34.9868	22.0454	34.9868	44.4615
35.0071	5.125	35.0071	21.3636	35.0071	46.0045
35.0274	4.5625	35.0274	23	35.0274	46.462
35.0476	4.1875	35.0476	23	35.0476	46.4453
35.0679	4.1875	35.0679	22.5909	35.0679	44.6959
35.0882	4.1875	35.0882	21.0454	35.0882	46.1691
35.1084	4.4375	35.1084	19.3636	35.1084	46.8192
35.1287	4.3125	35.1287	21.8636	35.1287	46.7997
35.149	4.625	35.149	21.0909	35.149	45.8873
35.1692	3.25	35.1692	20.7727	35.1692	48.1752
35.1895	4.8125	35.1895	21.5	35.1895	48.7472
35.2097	4.625	35.2097	21.9546	35.2097	49.721
35.23	4.125	35.23	22.8636	35.23	47.5753
35.2503	3.9375	35.2503	22.5909	35.2503	46.6406
35.2705	5.5	35.2705	21.6818	35.2705	44.2662
35.2908	4.25	35.2908	22.1364	35.2908	44.7963
35.3111	4.875	35.3111	23.1818	35.3111	45.4632
35.3313	5.25	35.3313	22.0909	35.3313	46.5011
35.3516	4.4375	35.3516	21.5	35.3516	45.1814
35.3719	4.25	35.3719	21.5909	35.3719	44.2606
35.3921	3.875	35.3921	22.2273	35.3921	44.7154
35.4124	4.5	35.4124	21.0909	35.4124	45.5218
35.4327	4.125	35.4327	20.0909	35.4327	46.49
35.4529	4	35.4529	21.4546	35.4529	44.4364
35.4732	3.5625	35.4732	21.0454	35.4732	44.5285
35.49344002828 5	0.125	35.4934	21.5909	35.4934	43.0943
35.5137	5.6875	35.5137	23.8182	35.5137	45.1423
35.534	5.25	35.534	22.1818	35.534	44.9916
35.5542	5.6875	35.5542	21.8182	35.5542	44.668
35.5745	4.75	35.5745	23.5	35.5745	43.3343
35.5948	4.6875	35.5948	24.3182	35.5948	43.9342
35.615	4.8125	35.615	21.5909	35.615	45.5971
35.6353	6	35.6353	23.8182	35.6353	43.9872
35.6555	4.8125	35.6555	21.9546	35.6555	44.1239
35.6758	4	35.6758	21.5909	35.6758	44.5592
35.6961	4.5625	35.6961	22.3182	35.6961	46.5737
35.7163	4.5625	35.7163	21.0454	35.7163	45.2455
35.7366	4.375	35.7366	21.9091	35.7366	42.9381
35.7569	4.375	35.7569	22.2273	35.7569	42.8153
35.7771	4.875	35.7771	20.8182	35.7771	43.8337
35.7974	5.6875	35.7974	22.9546	35.7974	44.0039
35.8177	3.9375	35.8177	20.8636	35.8177	43.8477
35.8379	5.3125	35.8379	24.5	35.8379	45.4939
35.8582	4.9375	35.8582	20.4091	35.8582	46.0463
35.8785	4.1875	35.8785	20.5909	35.8785	43.2729
35.8987	4.75	35.8987	21.4546	35.8987	42.3354
35.919	4.9375	35.919	20.8182	35.919	42.9799
35.9392	3.9375	35.9392	20.4091	35.9392	44.9916
35.9595	4.375	35.9595	21.1818	35.9595	43.3678
35.9798	5.1875	35.9798	21.4091	35.9798	43.3538
36	5.625	36	21.1818	36	41.8694
36.0203	4.8125	36.0203	23.0454	36.0203	42.9464
36.0406	4.8125	36.0406	21.4546	36.0406	43.2924
36.0608	5.25	36.0608	20.4091	36.0608	43.9397
36.0811	5.875	36.0811	21.6364	36.0811	42.0006
36.1013	5.1875	36.1013	22.3182	36.1013	43.1278
36.1216	4.6875	36.1216	21.1364	36.1216	45.1562
36.1419	5.875	36.1419	21.7727	36.1419	44.8577
36.1621	5.1875	36.1621	23.7273	36.1621	42.9074
36.1824	4.75	36.1824	21.6364	36.1824	40.346
36.2027	3.375	36.2027	22.1364	36.2027	42.3717
36.2229	4.8125	36.2229	20.3182	36.2229	43.1752
36.2432	5	36.2432	22.1818	36.2432	44.3499
36.2635	5.6875	36.2635	21.0454	36.2635	43.3594
36.2837	4.5	36.2837	19.5454	36.2837	43.3705
36.304	4	36.304	21.0454	36.304	42.2796
36.3242	4.3125	36.3242	22.2727	36.3242	42.0006
36.3445	4.625	36.3445	22.6364	36.3445	43.8895
36.3648	4.75	36.3648	21.0454	36.3648	44.4447
36.385	4.8125	36.385	22.2727	36.385	43.4989
36.4053	3.4375	36.4053	21.8636	36.4053	40.9989
36.4256	3.25	36.4256	19.1364	36.4256	41.8862
36.4458	5.0625	36.4458	21	36.4458	43.351
36.4661	5.875	36.4661	22.7727	36.4661	43.1668
36.4864	3.625	36.4864	19.7273	36.4864	41.6964
36.5066	4.3125	36.5066	20	36.5066	40.5022
36.5269	4.4375	36.5269	23.6364	36.5269	40.9515
36.5472	3.375	36.5472	20.1818	36.5472	42.5697
36.5674	4.375	36.5674	21.1818	36.5674	42.8711
36.5877	5.125	36.5877	20.2727	36.5877	43.0999
36.6079	5.1875	36.6079	21.4546	36.6079	45.0112
36.6282	4.1875	36.6282	19.4091	36.6282	44.8019
36.6485	4.0625	36.6485	21.0454	36.6485	42.9381
36.6687	5.3125	36.6687	21.0454	36.6687	40.7757
36.689	4.6875	36.689	21.8182	36.689	41.4537
36.7093	4.5	36.7093	19.4546	36.7093	40.067
36.7295	4.9375	36.7295	20.5909	36.7295	42.4023
36.7498	5.5	36.7498	23.7273	36.7498	43.3036
36.77	4.75	36.77	20.9091	36.77	43.3733
36.7903	5.5	36.7903	21.9546	36.7903	40.5525
36.8106	4.625	36.8106	21.3636	36.8106	41.0268
36.8308	4.4375	36.8308	20.5909	36.8308	43.5826
36.8511	4.5	36.8511	22.2273	36.8511	44.6512
36.8714	5.1875	36.8714	19.9091	36.8714	44.1518
36.8916	5.75	36.8916	21.1818	36.8916	43.9593
36.9119	6.75	36.9119	20.7727	36.9119	43.6914
36.9322	5.625	36.9322	19.6818	36.9322	42.2042
36.9524	5.0625	36.9524	20.5	36.9524	42.2293
36.9727	5.3125	36.9727	22	36.9727	41.3783
36.993	6.1875	36.993	20.6818	36.993	42.6618
37.0132	5	37.0132	19.4091	37.0132	42.0926
37.0335	5.5	37.0335	22.0909	37.0335	43.2589
37.0537	5.25	37.0537	19.6364	37.0537	42.1066
37.074	5.1875	37.074	20.0454	37.074	42.899
37.0943	5.1875	37.0943	21.1818	37.0943	41.995
37.1145	5.125	37.1145	22.3182	37.1145	42.8376
37.1348	4.25	37.1348	21.7273	37.1348	41.4565
37.1551	5.375	37.1551	22.6364	37.1551	41.423
37.1753	4.5625	37.1753	21.6818	37.1753	43.0692
37.1956	4.8125	37.1956	20.0909	37.1956	43.9314
37.2159	5.75	37.2159	21.0909	37.2159	42.2433
37.2361	5.0625	37.2361	20.7273	37.2361	43.6189
37.2564	5.375	37.2564	20.1364	37.2564	46.8638
37.2766	4.9375	37.2766	19.8636	37.2766	46.1663
37.2969	4.1875	37.2969	20.5454	37.2969	43.856
37.3172	4.5	37.3172	22.1364	37.3172	45.6892
37.3374	4.25	37.3374	20.9546	37.3374	45.7227
37.3577	4.4375	37.3577	19.9546	37.3577	43.9593
37.378	4.875	37.378	20.1364	37.378	43.058
37.3982	4.9375	37.3982	22	37.3982	43.9146
37.4185	5.375	37.4185	21.1364	37.4185	44.1881
37.4387	5	37.4387	20.6364	37.4387	43.1306
37.459	3.5	37.459	20.2727	37.459	42.9939
37.4793	5.4375	37.4793	20.5	37.4793	43.5128
37.4995	4.375	37.4995	21.9091	37.4995	42.9436
37.5198	4.1875	37.5198	21.1818	37.5198	41.8248
37.5401	5.5	37.5401	21.2273	37.5401	41.0882
37.5603	5.375	37.5603	21.9546	37.5603	43.2952
37.5806	5.5625	37.5806	21.2273	37.5806	43.457
37.6009	6.0625	37.6009	20.4546	37.6009	45.3962
37.6211	6.875	37.6211	21.0909	37.6211	44.4336
37.6414	7.75	37.6414	21.6364	37.6414	41.9364
37.6617	7.5	37.6617	22.3636	37.6617	41.2584
37.6819	7.8125	37.6819	22.8636	37.6819	42.5977
37.70218087174 7	0.875	37.7022	21	37.7022	42.8571
37.7224	7.5625	37.7224	22	37.7224	42.3772
37.7427	7.875	37.7427	19.5909	37.7427	41.4146
37.763	7.875	37.763	20.1818	37.763	38.7863
37.7832	7.3125	37.7832	21.2727	37.7832	38.6189
37.8035	7.875	37.8035	23.2273	37.8035	41.3225
37.8238	8	37.8238	21.7273	37.8238	42.1261
37.844	7.25	37.844	21.0909	37.844	39.6512
37.8643	6.875	37.8643	21.4091	37.8643	39.1071
37.8845	7.125	37.8845	23.2727	37.8845	41.5095
37.9048	7.4375	37.9048	20.5454	37.9048	43.6021
37.9251	5.9375	37.9251	20.1364	37.9251	44.0709
37.9453	5.125	37.9453	20.0909	37.9453	43.4124
37.9656	6.125	37.9656	22.0909	37.9656	44.4447
37.9859	6.375	37.9859	21.8182	37.9859	44.7991
38.0061	5.0625	38.0061	21.2727	38.0061	44.4392
38.0264	5.6875	38.0264	22.9091	38.0264	42.3131
38.0467	5.625	38.0467	21.2727	38.0467	44.2132
38.0669	5.5625	38.0669	22.6818	38.0669	45.2372
38.0872	4.75	38.0872	22.1818	38.0872	44.8549
38.1075	4.1875	38.1075	20.1818	38.1075	43.0608
38.1277	5.125	38.1277	20.1364	38.1277	43.4347
38.148	4.875	38.148	22.1364	38.148	42.5112
38.1683	5.25	38.1683	19.3636	38.1683	42.2824
38.1885	5.5625	38.1885	22.0454	38.1885	41.5988
38.2088	5.125	38.2088	21.3636	38.2088	43.4626
38.229	4.0625	38.229	21.1364	38.229	44.6847
38.2493	4.9375	38.2493	22.0909	38.2493	46.9643
38.2696	5.4375	38.2696	20.8636	38.2696	46.2054
38.2898	4	38.2898	23.2727	38.2898	46.077
38.3101	5.3125	38.3101	21	38.3101	44.9442
38.3304	4.875	38.3304	19.5	38.3304	43.0887
38.3506	5.375	38.3506	20.8636	38.3506	42.62
38.3709	5.6875	38.3709	19.7273	38.3709	43.697
38.3912	5.5	38.3912	21.8182	38.3912	44.9582
38.4114	5.75	38.4114	23.1818	38.4114	42.5112
38.4317	5.375	38.4317	20.5909	38.4317	43.2115
38.4519	5.5625	38.4519	21.0909	38.4519	43.8616
38.4722	5.375	38.4722	21.6364	38.4722	43.9983
38.4925	6.875	38.4925	20.2727	38.4925	42.9688
38.5127	5.4375	38.5127	22.1818	38.5127	43.9174
38.533	5.1875	38.533	20.9091	38.533	44.1713
38.5533	5.8125	38.5533	21.3182	38.5533	43.6803
38.5735	5.75	38.5735	22.2273	38.5735	43.6579
38.5938	6.25	38.5938	23.3182	38.5938	44.1741
38.614	7.125	38.614	19.8182	38.614	44.8298
38.6343	6.75	38.6343	22.5909	38.6343	44.308
38.6546	5.875	38.6546	22.2273	38.6546	42.0898
38.6748	6.375	38.6748	22.1364	38.6748	40.5357
38.6951	6.9375	38.6951	20.8182	38.6951	42.3354
38.7154	5.5625	38.7154	21.9546	38.7154	43.2785
38.7356	5.9375	38.7356	22.0909	38.7356	42.7148
38.7559	6.25	38.7559	21.1364	38.7559	42.8237
38.7762	5.5	38.7762	21.6818	38.7762	43.0273
38.7964	5.8125	38.7964	21.0454	38.7964	42.3968
38.8167	6.5	38.8167	22.1818	38.8167	42.4414
38.837	4.875	38.837	21.3182	38.837	43.1752
38.8572	4.8125	38.8572	24.5909	38.8572	42.3465
38.8775	4.3125	38.8775	20.7727	38.8775	42.6842
38.8977	6.1875	38.8977	20.7273	38.8977	42.846
38.918	6.8125	38.918	22.1364	38.918	43.3092
38.9383	6.375	38.9383	21.1818	38.9383	41.0184
38.9585	6.8125	38.9585	23.1818	38.9585	39.2132
38.9788	6.4375	38.9788	21.2727	38.9788	38.178
38.9991	6	38.9991	20.4091	38.9991	41.3672
39.0193	6.375	39.0193	22.0909	39.0193	40.7729
39.0396	6.375	39.0396	21	39.0396	40.4464
39.0598	6.6875	39.0598	22.8636	39.0598	42.2489
39.0801	6.625	39.0801	23.4091	39.0801	45.212
39.1004	6.625	39.1004	21.5454	39.1004	46.7299
39.1206	6	39.1206	21.8636	39.1206	45.2176
39.1409	6.5	39.1409	20	39.1409	44.707
39.1612	6.75	39.1612	19.8636	39.1612	43.7974
39.1814	5.6875	39.1814	22.5454	39.1814	45.7701
39.2017	5.75	39.2017	21.8182	39.2017	45.0223
39.222	6.5	39.222	22.1364	39.222	44.4531
39.2422	8.75	39.2422	20.7273	39.2422	42.8292
39.2625	6.375	39.2625	22.4091	39.2625	43.4682
39.2828	5.8125	39.2828	22.0909	39.2828	43.3036
39.303	7.625	39.303	21.4546	39.303	43.2366
39.3233	6.625	39.3233	21.6818	39.3233	42.5056
39.3435	8.0625	39.3435	22.5	39.3435	44.0988
39.3638	7.125	39.3638	22	39.3638	44.5201
39.3841	7.5	39.3841	23.3182	39.3841	43.6607
39.4043	8.3125	39.4043	22.2727	39.4043	42.1875
39.4246	7.375	39.4246	21.0909	39.4246	41.6434
39.4449	8.125	39.4449	20.8636	39.4449	41.2863
39.4651	8.25	39.4651	22.3182	39.4651	42.6005
39.4854	8.375	39.4854	21.9546	39.4854	45.4464
39.5057	8.5	39.5057	20.9091	39.5057	46.038
39.5259	9.8125	39.5259	21.7727	39.5259	43.2394
39.5462	9.1875	39.5462	22.9091	39.5462	40.9431
39.56643919833 7	0.9375	39.5664	21.8636	39.5664	41.038
39.5867	9.3125	39.5867	20.7273	39.5867	43.3901
39.607	9.3125	39.607	20.8636	39.607	43.1166
39.6272	9.8125	39.6272	22.1364	39.6272	41.9978
39.6475	10.0625	39.6475	19.9546	39.6475	41.0547
39.6678	11.4375	39.6678	22.5	39.6678	41.8806
39.688	11.4375	39.688	22.6364	39.688	41.9587
39.7083	9.0625	39.7083	21.4091	39.7083	42.4386
39.7285	12.375	39.7285	21.6818	39.7285	42.0675
39.7488	12.8125	39.7488	22.4091	39.7488	43.8895
39.7691	12.0625	39.7691	21.4091	39.7691	46.4146
39.7893	13.1875	39.7893	23.0454	39.7893	46.4286
39.8096	13.3125	39.8096	20.8182	39.8096	42.8209
39.8299	12.3125	39.8299	21.9546	39.8299	43.8477
39.8501	16.0625	39.8501	22.4091	39.8501	44.5731
39.8704	14.25	39.8704	20.6818	39.8704	43.8253
39.8907	15.25	39.8907	21.8182	39.8907	42.4163
39.9109	16.125	39.9109	21.3182	39.9109	43.245
39.9312	19.625	39.9312	20.9091	39.9312	43.4877
39.9515	20.625	39.9515	23.9546	39.9515	43.9174
39.9717	21.125	39.9717	22.9546	39.9717	44.1043
39.992	24.125	39.992	24.0454	39.992	43.75
40.0122	23.0625	40.0122	22.6818	40.0122	43.6049
40.0325	23	40.0325	23.7273	40.0325	44.3917
40.0528	22.5	40.0528	22.4546	40.0528	44.3778
40.073	23.75	40.073	21.1818	40.073	45.5664
40.0933	24.0625	40.0933	22.4546	40.0933	44.6122
40.1136	23.25	40.1136	21	40.1136	43.1892
40.1338	24.5625	40.1338	20.5	40.1338	40.4381
40.1541	20.8125	40.1541	23.2727	40.1541	40.0084
40.1743	21.5	40.1743	21.1364	40.1743	40.971
40.1946	20.5	40.1946	22.7727	40.1946	42.9939
40.2149	20.875	40.2149	22.5	40.2149	43.6858
40.2351	18.9375	40.2351	22.8636	40.2351	43.3873
40.2554	17.0625	40.2554	21.2273	40.2554	43.1975
40.2757	18.375	40.2757	23.4091	40.2757	43.9704
40.2959	18	40.2959	21.6364	40.2959	44.4392
40.3162	15.5625	40.3162	21.7273	40.3162	44.5898
40.3365	15	40.3365	21.4546	40.3365	45.4604
40.3567	13.6875	40.3567	23.5	40.3567	46.024
40.377	12.5625	40.377	23.0454	40.377	46.3449
40.3972	12.0625	40.3972	21.2727	40.3972	43.7193
40.4175	12.25	40.4175	22.8636	40.4175	42.6172
40.4378	10.8125	40.4378	21.3182	40.4378	42.5586
40.458	10.9375	40.458	21.5	40.458	43.87
40.4783	11.8125	40.4783	20.7727	40.4783	40.4939
40.4986	10.1875	40.4986	21.7727	40.4986	40.3655
40.5188	10.75	40.5188	22.0454	40.5188	42.0898
40.5391	9.75	40.5391	23.2273	40.5391	45.7171
40.5594	9.375	40.5594	22.5909	40.5594	43.139
40.5796	9.6875	40.5796	21.5	40.5796	41.9866
40.5999	8.5625	40.5999	23.3182	40.5999	41.2918
40.6202	9.6875	40.6202	23.4546	40.6202	45.0418
40.6404	8.75	40.6404	22.9091	40.6404	46.1244
40.6607	8.25	40.6607	21.7727	40.6607	46.6546
40.6809	9.125	40.6809	22.7273	40.6809	45.3348
40.7012	8.625	40.7012	23.5	40.7012	46.3281
40.7215	8.375	40.7215	22.2273	40.7215	45.9542
40.7417	7.3125	40.7417	24.1364	40.7417	44.8382
40.762	7.5625	40.762	21.8636	40.762	43.2589
40.7823	7.8125	40.7823	20.7273	40.7823	43.9565
40.8025	7.125	40.8025	20.1364	40.8025	44.4196
40.8228	8.4375	40.8228	23.3182	40.8228	42.9604
40.843	6.9375	40.843	22.3182	40.843	43.5742
40.8633	7.9375	40.8633	23.4091	40.8633	43.6105
40.8836	8	40.8836	22.3182	40.8836	45.5469
40.9038	6.875	40.9038	24.1818	40.9038	46.1663
40.9241	6.6875	40.9241	24.4091	40.9241	46.4035
40.9444	7.875	40.9444	23.5	40.9444	44.6178
40.9646	7.25	40.9646	23.1818	40.9646	43.2422
40.9849	7.6875	40.9849	23.2273	40.9849	44.5089
41.0052	7.1875	41.0052	24.1364	41.0052	45.9487
41.0254	7.3125	41.0254	23.1818	41.0254	47.659
41.0457	6.8125	41.0457	23.1364	41.0457	47.8432
41.066	6.625	41.066	22.5909	41.066	46.9392
41.0862	6.75	41.0862	22.2727	41.0862	46.3365
41.1065	7.5625	41.1065	22.0909	41.1065	43.9369
41.1267	7.625	41.1267	22.9546	41.1267	43.2171
41.147	6.6875	41.147	23.4091	41.147	44.3359
41.1673	8.0625	41.1673	21.5909	41.1673	46.2277
41.1875	6.5	41.1875	23.4546	41.1875	44.5089
41.2078	7.0625	41.2078	23.2273	41.2078	44.1127
41.2281	8.4375	41.2281	23.1818	41.2281	45.4018
41.2483	6.625	41.2483	25.3182	41.2483	44.5843
41.2686	7.4375	41.2686	23.4091	41.2686	42.5474
41.2888	6.4375	41.2888	24.4546	41.2888	43.9286
41.3091	7.0625	41.3091	23.7727	41.3091	45.5497
41.3294	6.6875	41.3294	23.1818	41.3294	45.9235
41.3496	6.9375	41.3496	24.2273	41.3496	46.1523
41.3699	7.5625	41.3699	22.9091	41.3699	45.6138
41.3902	7.25	41.3902	20.6818	41.3902	44.3638
41.4104	7.5	41.4104	24.5909	41.4104	43.6607
41.4307	8.6875	41.4307	24	41.4307	43.7528
41.451	6.9375	41.451	26.5	41.451	45.9096
41.4712	6.4375	41.4712	23.1818	41.4712	45.8845
41.4915	5.9375	41.4915	28.2273	41.4915	45.6334
41.5117	8.1875	41.5117	25.1364	41.5117	43.4096
41.532	6.3125	41.532	25.6364	41.532	45.8929
41.5523	7.8125	41.5523	24	41.5523	45.7171
41.5725	6.75	41.5725	25.1364	41.5725	45.8175
41.5928	7	41.5928	23.6818	41.5928	45.5022
41.6131	7.0625	41.6131	24.4091	41.6131	46.2472
41.6333	6.625	41.6333	25.8182	41.6333	46.0826
41.6536	6.3125	41.6536	24.6364	41.6536	45.4408
41.6739	8.125	41.6739	23.4546	41.6739	45.9766
41.6941	6.375	41.6941	25.5909	41.6941	48.1138
41.7144	8.1875	41.7144	27.1818	41.7144	47.7595
41.7347	7.1875	41.7347	24.3636	41.7347	47.0145
41.7549	7.5625	41.7549	26.2727	41.7549	44.9386
41.77518004179 8		41.7752	25.2273	41.7752	47.0061
41.7954	7.5	41.7954	25.8182	41.7954	48.856
41.8157	7.3125	41.8157	26.6364	41.8157	49.4643
41.836	7.625	41.836	26.9546	41.836	48.4235
41.8562	7.0625	41.8562	27.5909	41.8562	48.1083
41.8765	7.4375	41.8765	25.7273	41.8765	49.0318
41.8968	7.625	41.8968	29.6364	41.8968	48.7556
41.917	6.75	41.917	28.2273	41.917	46.5932
41.9373	7.5625	41.9373	27.9091	41.9373	47.7902
41.9575	8.3125	41.9575	27.6818	41.9575	48.0664
41.9778	7.4375	41.9778	28.4091	41.9778	48.7333
41.9981	7.5	41.9981	28.5909	41.9981	48.1306
42.0183	7.8125	42.0183	27.3182	42.0183	49.9833
42.0386	7.1875	42.0386	30.9091	42.0386	50.8678
42.0589	7.5	42.0589	26.7273	42.0589	49.4196
42.0791	7.6875	42.0791	28.2273	42.0791	47.7009
42.0994	8	42.0994	28.8182	42.0994	45.865
42.1197	8.5	42.1197	28.0909	42.1197	47.1484
42.1399	8.9375	42.1399	28.9091	42.1399	46.8471
42.1602	8.5	42.1602	28.2727	42.1602	48.4208
42.1805	8.1875	42.1805	28.6364	42.1805	49.5843
42.2007	8.625	42.2007	25.8182	42.2007	48.6858
42.221	9.75	42.221	28.6818	42.221	47.3549
42.2412	10	42.2412	29.5	42.2412	47.394
42.2615	8.5	42.2615	28.5454	42.2615	48.404
42.2818	9.875	42.2818	27.6818	42.2818	47.5502
42.302	8.6875	42.302	28.9546	42.302	48.5184
42.3223	9.375	42.3223	29.0454	42.3223	48.7528
42.3426	9.5	42.3426	29.1818	42.3426	50.2846
42.3628	9.25	42.3628	29.4091	42.3628	51.0547
42.3831	8.75	42.3831	29.5454	42.3831	49.6038
42.4034	8.75	42.4034	28.6364	42.4034	48.6189
42.4236	9.375	42.4236	29.9546	42.4236	49.4057
42.4439	9.1875	42.4439	31.7273	42.4439	48.3957
42.4641	8.1875	42.4641	28.2273	42.4641	46.49
42.4844	9.75	42.4844	30.1364	42.4844	46.7411
42.5047	11.125	42.5047	27.2273	42.5047	47.9771
42.5249	11	42.5249	28.3182	42.5249	49.6931
42.5452	9.3125	42.5452	28.3182	42.5452	49.2188
42.5655	10.4375	42.5655	29.9091	42.5655	47.2042
42.5857	10	42.5857	26.7727	42.5857	45.0614
42.606	11.125	42.606	28.6364	42.606	46.2305
42.6262	11.8125	42.6262	30.7727	42.6262	47.1708
42.6465	9.375	42.6465	28.1818	42.6465	47.0536
42.6668	11.25	42.6668	28.3182	42.6668	47.207
42.687	11.125	42.687	29.6818	42.687	46.0798
42.7073	10.75	42.7073	28.6818	42.7073	45.3404
42.7276	11.3125	42.7276	31.0454	42.7276	46.6713
42.7478	10.75	42.7478	29.5454	42.7478	49.5731
42.7681	12.0625	42.7681	32.0909	42.7681	50.558
42.7884	11.75	42.7884	30.9091	42.7884	49.9107
42.8086	12.0625	42.8086	29.0909	42.8086	50.9515
42.8289	11	42.8289	27.6364	42.8289	49.4168
42.8492	13.6875	42.8492	28.3182	42.8492	46.3867
42.8694	11	42.8694	29.6818	42.8694	44.827
42.8897	10.625	42.8897	28.9091	42.8897	46.3477
42.91	9.9375	42.91	27.7727	42.91	46.9364
42.9302	10.3125	42.9302	28.7273	42.9302	48.231
42.9505	10.4375	42.9505	30.8182	42.9505	48.3064
42.9707	9.25	42.9707	27.9546	42.9707	46.5569
42.991	9.4375	42.991	29.5454	42.991	44.5731
43.0113	12.0625	43.0113	28.3182	43.0113	46.2472
43.0315	11.3125	43.0315	26.6364	43.0315	46.4955
43.0518	11.375	43.0518	26.6364	43.0518	46.4676
43.0721	10.3125	43.0721	29.2273	43.0721	44.3359
43.0923	10.1875	43.0923	29.1818	43.0923	43.3454
43.1126	10.8125	43.1126	27.1364	43.1126	43.9816
43.1328	10.1875	43.1328	28.1818	43.1328	47.4414
43.1531	10.875	43.1531	25.6364	43.1531	47.5725
43.1734	10.5625	43.1734	28.7727	43.1734	45.5134
43.1936	11.8125	43.1936	28.0454	43.1936	45.2511
43.2139	11.5625	43.2139	26.5	43.2139	44.6708
43.2342	10.375	43.2342	25.7727	43.2342	42.9241
43.2544	10.5	43.2544	27.5	43.2544	42.2377
43.2747	10.0625	43.2747	27.6364	43.2747	43.7807
43.295	11.25	43.295	27.0454	43.295	45.7366
43.3152	9.75	43.3152	27.5	43.3152	45.106
43.3355	10.5625	43.3355	25.0454	43.3355	44.5759
43.3558	11.875	43.3558	26.4546	43.3558	42.7288
43.376	11.125	43.376	26.7727	43.376	43.005
43.3963	11.25	43.3963	27.3182	43.3963	43.8588
43.4165	11.625	43.4165	27.0454	43.4165	44.3387
43.4368	9.25	43.4368	25.6364	43.4368	42.0145
43.4571	10.8125	43.4571	26.8182	43.4571	40.2372
43.4773	10.875	43.4773	26.3182	43.4773	41.4453
43.4976	10.6875	43.4976	27.6818	43.4976	42.3326
43.5179	9.9375	43.5179	28.4091	43.5179	42.7818
43.5381	11	43.5381	27	43.5381	44.0011
43.5584	10.5	43.5584	27.9546	43.5584	44.0485
43.5787	10.375	43.5787	26.3636	43.5787	43.7221
43.5989	9.6875	43.5989	23.1364	43.5989	43.8393
43.6192	9.3125	43.6192	25.4546	43.6192	45.865
43.6394	9.625	43.6394	24.9091	43.6394	45.6278
43.6597	9	43.6597	25.6818	43.6597	42.7958
43.68	10.1875	43.68	25.3636	43.68	39.1378
43.7002	10.3125	43.7002	27.5	43.7002	39.1853
43.7205	10.5	43.7205	24.8182	43.7205	40.6752
43.7408	8.4375	43.7408	26.3636	43.7408	42.7483
43.761	8.875	43.761	25.8636	43.761	42.6144
43.7813	9.3125	43.7813	23.5	43.7813	44.0318
43.8015	8.1875	43.8015	24.8182	43.8015	44.0681
43.8218	9.625	43.8218	25.0454	43.8218	43.4319
43.8421	10	43.8421	23.7727	43.8421	41.2751
43.8623	11.25	43.8623	24.8182	43.8623	42.3884
43.8826	10.9375	43.8826	26.1364	43.8826	44.1043
43.9029	8.0625	43.9029	24.8182	43.9029	43.3957
43.9231	9.9375	43.9231	23.2273	43.9231	42.8962
43.9434	9.625	43.9434	24	43.9434	43.4459
43.9637	8.8125	43.9637	22.0454	43.9637	42.7846
43.98392088525 9	0.5	43.9839	24.3636	43.9839	40.7757
44.0042	7.375	44.0042	23.4546	44.0042	39.9916
44.0245	10.25	44.0245	24.5454	44.0245	41.5011
44.0447	10.5	44.0447	22.2273	44.0447	41.9587
44.065	7.375	44.065	23.4091	44.065	42.6646
44.0852	9.3125	44.0852	24.2727	44.0852	40.918
44.1055	8.25	44.1055	23.2727	44.1055	41.183
44.1258	10	44.1258	23.7273	44.1258	40.4074
44.146	9.75	44.146	23.6818	44.146	39.986
44.1663	7.9375	44.1663	22.3636	44.1663	39.5843
44.1866	8.125	44.1866	23.6818	44.1866	41.7885
44.2068	9.25	44.2068	23.5	44.2068	43.005
44.2271	8.625	44.2271	23.7273	44.2271	42.3633
44.2473	9.5	44.2473	20.8636	44.2473	40.0363
44.2676	7.6875	44.2676	23.2273	44.2676	39.216
44.2879	8.25	44.2879	22.1364	44.2879	37.8041
44.3081	9.5625	44.3081	24.2273	44.3081	37.4554
44.3284	10	44.3284	22.2273	44.3284	37.7455
44.3487	7.5625	44.3487	22.2273	44.3487	39.2773
44.3689	7.4375	44.3689	22.3182	44.3689	38.192
44.3892	7.625	44.3892	23.6364	44.3892	36.3197
44.4095	8	44.4095	23.0454	44.4095	38.7416
44.4297	9.6875	44.4297	23.4546	44.4297	39.8103
44.45	8.0625	44.45	23.0909	44.45	39.6819
44.4703	7.8125	44.4703	22.5909	44.4703	38.0441
44.4905	6.8125	44.4905	23.6818	44.4905	39.8438
44.5108	8.3125	44.5108	22.7727	44.5108	38.4849
44.531	8.3125	44.531	22.2727	44.531	38.6189
44.5513	8.5	44.5513	22.3182	44.5513	38.0776
44.5716	8.5	44.5716	23.2273	44.5716	37.9771
44.5918	8.4375	44.5918	21.6364	44.5918	37.966
44.6121	9	44.6121	23.7727	44.6121	38.9481
44.6324	7.875	44.6324	21.5	44.6324	39.7517
44.6526	8.25	44.6526	21.4091	44.6526	39.6652
44.6729	7.4375	44.6729	22.7273	44.6729	39.4168
44.6932	8.4375	44.6932	22.4091	44.6932	37.1652
44.7134	7.0625	44.7134	21.9546	44.7134	37.0201
44.7337	8.3125	44.7337	24.0909	44.7337	39.2522
44.7539	8.75	44.7539	22.0454	44.7539	39.6205
44.7742	8.6875	44.7742	22.2727	44.7742	37.3465
44.7945	7.8125	44.7945	20.8182	44.7945	36.3783
44.8147	8.4375	44.8147	21.1818	44.8147	36.5011
44.835	8.3125	44.835	20.5454	44.835	37.2572
44.8553	8.625	44.8553	20.6364	44.8553	37.3605
44.8755	8.3125	44.8755	20.7273	44.8755	37.0703
44.8958	7.1875	44.8958	21.4091	44.8958	37.4721
44.916	8.5	44.916	21.0454	44.916	37.3493
44.9363	8.1875	44.9363	22.6818	44.9363	38.4208
44.9566	7.9375	44.9566	23.5454	44.9566	38.1473
44.9768	8.3125	44.9768	21.1364	44.9768	38.0887
44.9971	7.375	44.9971	21.5909	44.9971	37.0759
45.0174	8.625	45.0174	21.9546	45.0174	39.2578
45.0376	9.25	45.0376	20.2727	45.0376	39.3834
45.0579	7.6875	45.0579	21.5	45.0579	37.207
45.0782	8.375	45.0782	21.2273	45.0782	36.0296
45.0984	7.5625	45.0984	19.3636	45.0984	36.9141
45.1187	9.25	45.1187	19.4546	45.1187	37.3131
45.139	8.4375	45.139	20.5	45.139	34.9358
45.1592	7.1875	45.1592	19.5454	45.1592	35.0474
45.1795	7.5	45.1795	20.8182	45.1795	36.2807
45.1997	7.4375	45.1997	20.7273	45.1997	38.0441
45.22	7.25	45.22	21.5909	45.22	38.0078
45.2403	7.25	45.2403	19.1818	45.2403	36.9029
45.2605	8.875	45.2605	19.8182	45.2605	34.8828
45.2808	8.75	45.2808	21.3636	45.2808	33.1585
45.3011	6.625	45.3011	20.3636	45.3011	34.5675
45.3213	7.9375	45.3213	19.5454	45.3213	37.3912
45.3416	8.0625	45.3416	20.4546	45.3416	38.7946
45.3618	8.5	45.3618	20.9091	45.3618	36.6546
45.3821	7.5625	45.3821	19.9091	45.3821	34.8354
45.4024	8.125	45.4024	20.8636	45.4024	35.7645
45.4226	8.9375	45.4226	19.6364	45.4226	36.7997
45.4429	9.5625	45.4429	19.9546	45.4429	34.9554
45.4632	8.125	45.4632	20.3182	45.4632	37.1596
45.4834	8.625	45.4834	18.8636	45.4834	36.9922
45.5037	7.8125	45.5037	20.8636	45.5037	36.981
45.524	8.25	45.524	16.9546	45.524	34.6429
45.5442	7.6875	45.5442	21.5	45.5442	37.2126
45.5645	9.6875	45.5645	18.4546	45.5645	35.745
45.5847	8.0625	45.5847	20.8182	45.5847	36.3197
45.605	8.1875	45.605	21.1364	45.605	36.5681
45.6253	8.0625	45.6253	20.9091	45.6253	36.9755
45.6455	7.75	45.6455	20.2727	45.6455	35.0335
45.6658	8.0625	45.6658	19.7273	45.6658	34.0067
45.6861	7.6875	45.6861	19.0454	45.6861	35.1367
45.7063	9.0625	45.7063	19.3182	45.7063	37.7344
45.7266	6.9375	45.7266	21.2273	45.7266	37.8599
45.7469	9.5625	45.7469	19.5454	45.7469	36.6406
45.7671	7.25	45.7671	18.4091	45.7671	36.49
45.7874	8.1875	45.7874	20.0909	45.7874	35.8929
45.8077	7.5	45.8077	19.1818	45.8077	34.6401
45.8279	8.5	45.8279	18.8636	45.8279	34.8242
45.84817921184 7	0.625	45.8482	20.5	45.8482	36.6992
45.8684	8.5	45.8684	19.0909	45.8684	34.8661
45.8887	8.125	45.8887	19.9546	45.8887	34.481
45.909	8	45.909	19.1818	45.909	34.5982
45.9292	9.1875	45.9292	19.9546	45.9292	34.2913
45.9495	6.5	45.9495	18.9091	45.9495	34.9023
45.9698	8.75	45.9698	17.7273	45.9698	35.6501
45.99	7.75	45.99	19.6818	45.99	34.5368
46.0103	7.25	46.0103	18.7273	46.0103	32.6032
46.0305	7.875	46.0305	20.1818	46.0305	34.082
46.0508	8	46.0508	19.9546	46.0508	34.7684
46.0711	8.875	46.0711	19.0909	46.0711	34.3025
46.0913	8.25	46.0913	18.5909	46.0913	34.029
46.1116	7.5625	46.1116	20.3636	46.1116	33.337
46.1319	8.1875	46.1319	19.5	46.1319	34.0346
46.1521	7.9375	46.1521	18.8182	46.1521	36.635
46.1724	8.875	46.1724	17.4546	46.1724	37.8627
46.1927	7.625	46.1927	20.1818	46.1927	34.2773
46.2129	8.1875	46.2129	17.4546	46.2129	31.9866
46.2332	10.0625	46.2332	20.1818	46.2332	33.1306
46.2535	8.6875	46.2535	18.4091	46.2535	34.8995
46.2737	9.4375	46.2737	19.4091	46.2737	35.0697
46.294	8.875	46.294	17.8182	46.294	35.2065
46.3142	9.75	46.3142	19.7727	46.3142	35.2511
46.3345	10.0625	46.3345	20.1364	46.3345	35.9096
46.3548	9.75	46.3548	17.7273	46.3548	35.5022
46.375	10.5	46.375	18.3182	46.375	34.3834
46.3953	9.1875	46.3953	18.4091	46.3953	33.8421
46.4156	10.5	46.4156	18.5454	46.4156	35.4464
46.4358	9.625	46.4358	18.2727	46.4358	34.3359
46.4561	10	46.4561	17.8636	46.4561	32.5307
46.4763	12.375	46.4763	18.8636	46.4763	31.9057
46.4966	11.25	46.4966	18.9091	46.4966	32.274
46.5169	10.5625	46.5169	19.0454	46.5169	32.2154
46.5371	11.25	46.5371	18.0909	46.5371	33.5435
46.5574	13.0625	46.5574	18.2273	46.5574	33.072
46.5777	12.875	46.5777	16.5	46.5777	32.8543
46.5979	10.6875	46.5979	19.5	46.5979	33.1473
46.6182	12.0625	46.6182	18.4091	46.6182	33.8225
46.6385	10.9375	46.6385	18	46.6385	32.514
46.6587	11.875	46.6587	17.3636	46.6587	32.4554
46.679	12.125	46.679	19.1818	46.679	32.7818
46.6992	13	46.6992	18.8636	46.6992	32.4414
46.7195	11.3125	46.7195	17.8182	46.7195	32.514
46.7398	12.375	46.7398	18	46.7398	32.5056
46.76	13.25	46.76	18.8182	46.76	33.0804
46.7803	10.75	46.7803	17.8182	46.7803	33.2785
46.8006	10.9375	46.8006	17.8182	46.8006	34.0179
46.8208	10.1875	46.8208	18.0454	46.8208	32.7148
46.8411	9.25	46.8411	18.8182	46.8411	32.1903
46.8614	8.75	46.8614	17.8636	46.8614	30.4966
46.8816	9.125	46.8816	15.5	46.8816	31.928
46.9019	8.3125	46.9019	18.4091	46.9019	31.7829
46.9222	9.625	46.9222	16.2727	46.9222	32.5753
46.9424	9.3125	46.9424	16.2273	46.9424	31.5932
46.9627	9.3125	46.9627	18.2273	46.9627	32.673
46.983	9.25	46.983	16.2273	46.983	32.0759
47.0032	8.75	47.0032	20.5909	47.0032	31.635
47.0235	8.875	47.0235	16.0454	47.0235	31.6322
47.0437	7.6875	47.0437	17.4546	47.0437	31.2863
47.064	8.5625	47.064	18.2273	47.064	30.1562
47.0843	6.9375	47.0843	17.5909	47.0843	29.3527
47.1045	7.8125	47.1045	18	47.1045	30.173
47.1248	7.875	47.1248	18.0909	47.1248	31.4174
47.145	6.3125	47.145	18	47.145	31.1886
47.1653	6.9375	47.1653	16.8636	47.1653	31.2528
47.1856	7.1875	47.1856	17.1818	47.1856	31.1719
47.2058	8.5	47.2058	17.7273	47.2058	32.0508
47.2261	7.4375	47.2261	18	47.2261	32.7204
47.2464	7.5625	47.2464	16.6364	47.2464	33.2506
47.2666	7.9375	47.2666	17.0909	47.2666	33.2255
47.2869	7.1875	47.2869	17.9091	47.2869	31.995
47.3072	7.6875	47.3072	17.2273	47.3072	31.409
47.3274	5.6875	47.3274	16.9091	47.3274	30.5273
47.3477	7.3125	47.3477	16.8182	47.3477	29.8214
47.368	6.8125	47.368	16.5909	47.368	30.1618
47.3882	7	47.3882	18.2273	47.3882	29.8912
47.4085	6.9375	47.4085	17.7727	47.4085	30.4827
47.4288	7.25	47.4288	17.2273	47.4288	29.8047
47.449	6.4375	47.449	16.1364	47.449	31.0045
47.4693	7.3125	47.4693	16.3182	47.4693	31.1216
47.4895	6.9375	47.4895	16.5909	47.4895	31.5792
47.5098	6.4375	47.5098	15.4091	47.5098	30.4911
47.5301	7.3125	47.5301	17.5909	47.5301	29.5285
47.5503	7.875	47.5503	17.0454	47.5503	29.8298
47.5706	6.375	47.5706	16.9091	47.5706	31.7997
47.5909	7.4375	47.5909	17.2727	47.5909	32.3131
47.6111	6.5625	47.6111	15.7273	47.6111	30.8538
47.6314	6.6875	47.6314	17.4091	47.6314	28.4654
47.6516	6.8125	47.6516	16.5454	47.6516	28.4766
47.6719	6.0625	47.6719	16.5454	47.6719	30.3209
47.6922	7.3125	47.6922	15.9545	47.6922	32.3131
47.7124	7.125	47.7124	16.8636	47.7124	32.0508
47.7327	5.9375	47.7327	17.2273	47.7327	31.6685
47.753	6.8125	47.753	16.1818	47.753	31.5737
47.7732	6.375	47.7732	18.6364	47.7732	32.6228
47.7935	7.4375	47.7935	15.3182	47.7935	32.2238
47.8138	6.75	47.8138	16.8636	47.8138	30.0028
47.834	6.5625	47.834	17.4091	47.834	27.9492
47.8543	7.8125	47.8543	15.7273	47.8543	27.9157
47.8745	8.6875	47.8745	17.1364	47.8745	28.8644
47.8948	8.8125	47.8948	17	47.8948	30.5915
47.9151	7.75	47.9151	15.5909	47.9151	30.6724
47.9353	9.75	47.9353	15.5	47.9353	30.7534
47.9556	8.75	47.9556	16.3636	47.9556	29.2718
47.9759	9.5625	47.9759	15.6818	47.9759	29.8605
47.9961	9.4375	47.9961	16.4091	47.9961	27.8209
48.0164	9.5625	48.0164	17.0909	48.0164	30.4241
48.0367	9.6875	48.0367	16.8636	48.0367	31.6797
48.0569200553 9.	6875	48.0569	15.5455	48.0569	33.1975
48.0772	8.8125	48.0772	16.1818	48.0772	29.8744
48.0975	9.8125	48.0975	16.8636	48.0975	30.0028
48.1177	9.0625	48.1177	17.7273	48.1177	29.4615
48.138	7.0625	48.138	16.5454	48.138	30.7589
48.1582	8.5	48.1582	16.5454	48.1582	28.6049
48.1785	7.9375	48.1785	15.5909	48.1785	29.2104
48.1988	7.4375	48.1988	16.0454	48.1988	29.5843
48.219	6.9375	48.219	16.4091	48.219	30.5357
48.2393	7.125	48.2393	17.5909	48.2393	28.6021
48.2596	6.5	48.2596	16.5	48.2596	29.9972
48.2798	6.125	48.2798	16.0454	48.2798	31.5206
48.3001	6.3125	48.3001	16.0909	48.3001	32.1624
48.3203	7	48.3203	17.2273	48.3203	30.4297
48.3406	7.625	48.3406	15.6364	48.3406	30.9347
48.3609	6.8125	48.3609	15.5455	48.3609	29.7489
48.3811	5.8125	48.3811	15.3182	48.3811	29.4336
48.4014	6.0625	48.4014	16.7273	48.4014	29.4475
48.4217	5.6875	48.4217	14.7727	48.4217	30.6334
48.4419	6.625	48.4419	16.4546	48.4419	30.5246
48.4622	6.1875	48.4622	15.6818	48.4622	30.2148
48.4825	6.4375	48.4825	17.2273	48.4825	30.0195
48.5027	5.4375	48.5027	17.1364	48.5027	29.1099
48.523	6.1875	48.523	15.5909	48.523	29.1239
48.5433	5.6875	48.5433	15.8182	48.5433	29.1071
48.5635	6.125	48.5635	14.9091	48.5635	29.2104
48.5838	5.375	48.5838	15.3636	48.5838	28.7695
48.604	6.1875	48.604	16.2273	48.604	29.0262
48.6243	5.1875	48.6243	16.3182	48.6243	29.7991
48.6446	6.4375	48.6446	14.6364	48.6446	30.2874
48.6648	5.9375	48.6648	16.7727	48.6648	29.3276
48.6851	5.6875	48.6851	14.1818	48.6851	28.0943
48.7054	6.25	48.7054	16.5	48.7054	28.072
48.7256	5.875	48.7256	16.9546	48.7256	28.5352
48.7459	6.4375	48.7459	16.2273	48.7459	28.4542
48.7662	4.875	48.7662	15.0455	48.7662	27.793
48.7864	5.125	48.7864	15.0909	48.7864	28.1947
48.8067	5.6875	48.8067	16.1818	48.8067	28.4487
48.8269	5.9375	48.8269	14.6364	48.8269	29.3136
48.8472	5.3125	48.8472	15.1818	48.8472	29.5787
48.8675	6.625	48.8675	16.1818	48.8675	30.5134
48.8877	6	48.8877	17.1818	48.8877	30.1144
48.908	7.125	48.908	16.9546	48.908	28.6803
48.9283	5.75	48.9283	16.5	48.9283	28.7835
48.9485	6.4375	48.9485	14.9545	48.9485	29.3917
48.9688	5.1875	48.9688	16.1364	48.9688	29.0513
48.989	5.5625	48.989	15.4091	48.989	27.9743
49.0093	6.125	49.0093	16.0909	49.0093	29.3666
49.0296	5.5625	49.0296	16.7273	49.0296	29.9303
49.0498	5.3125	49.0498	14.1818	49.0498	27.9883
49.0701	5.875	49.0701	15.0455	49.0701	26.0352
49.0904	5.1875	49.0904	15.8182	49.0904	27.8627
49.1106	3.875	49.1106	16.5909	49.1106	29.6652
49.1309	5.25	49.1309	16.7727	49.1309	30.2121
49.1512	5.9375	49.1512	15.4091	49.1512	29.5145
49.1714	5.5625	49.1714	15.8636	49.1714	31.4788
49.1917	5.5625	49.1917	15.3636	49.1917	31.1914
49.212	4.9375	49.212	15	49.212	31.3393
49.2322	6.3125	49.2322	15.1364	49.2322	30.4939
49.2525	4.8125	49.2525	16.3182	49.2525	29.428
49.2727	6.3125	49.2727	14.9091	49.2727	28.7891
49.293	5.75	49.293	15.5	49.293	28.8532
49.3133	5.1875	49.3133	15.5455	49.3133	27.6841
49.3335	6	49.3335	14.7273	49.3335	26.5792
49.3538	5.5	49.3538	15.5909	49.3538	28.5352
49.3741	4.9375	49.3741	14.9091	49.3741	29.4699
49.3943	5.4375	49.3943	14	49.3943	29.3973
49.4146	5.5	49.4146	14.8636	49.4146	28.0999
49.4348	4.8125	49.4348	14.1364	49.4348	29.2522
49.4551	5.3125	49.4551	14.6364	49.4551	29.1071
49.4754	5.125	49.4754	15.8182	49.4754	30.1004
49.4956	4.6875	49.4956	14.8636	49.4956	29.389
49.5159	5.25	49.5159	15.3182	49.5159	29.601
49.5362	5.8125	49.5362	15.2273	49.5362	29.4671
49.5564	5.25	49.5564	17	49.5564	31.0603
49.5767	4.875	49.5767	14.6364	49.5767	30.7031
49.597	4.9375	49.597	16.1818	49.597	29.1322
49.6172	4.9375	49.6172	15	49.6172	28.9816
49.6375	5.125	49.6375	16.4546	49.6375	30.12
49.6578	5	49.6578	15.0455	49.6578	29.668
49.678	4.9375	49.678	16	49.678	28.2059
49.6983	5.3125	49.6983	14.5909	49.6983	27.0591
49.7185	5.1875	49.7185	15.3636	49.7185	27.5586
49.7388	5.1875	49.7388	15.8182	49.7388	28.6998
49.7591	6.0625	49.7591	15.3182	49.7591	29.5034
49.7793	4.8125	49.7793	16.5909	49.7793	27.9715
49.7996	5.75	49.7996	15.5455	49.7996	27.26
49.8199	4.8125	49.8199	13.8636	49.8199	26.6239
49.8401	5.4375	49.8401	14	49.8401	26.6602
49.8604	5.1875	49.8604	13.9091	49.8604	25.6445
49.8807	5.8125	49.8807	16.4091	49.8807	25.3153
49.9009	5.5625	49.9009	15.4545	49.9009	25.5469
49.9212	4	49.9212	15.5	49.9212	27.5335
49.9414	6	49.9414	15.0909	49.9414	28.5965
49.9617	5.0625	49.9617	15.4545	49.9617	29.3053
49.982	5.5	49.982	14.6818	49.982	28.8225
50.0022	6	50.0022	15	50.0022	27.7595
50.0225	5.8125	50.0225	15.3636	50.0225	27.0006
50.0428	4.3125	50.0428	14.5	50.0428	27.2154
50.063	6	50.063	15.2727	50.063	27.7204
50.0833	5.6875	50.0833	13.5	50.0833	27.606
50.1035	5.4375	50.1035	14.9545	50.1035	29.2494
50.1238	6	50.1238	15.6364	50.1238	29.5257
50.1441	4.25	50.1441	15.2727	50.1441	30.1646
50.1643	5.25	50.1643	15.3182	50.1643	27.6535
50.1846	6.4375	50.1846	14.0909	50.1846	27.7093
50.2049	5.1875	50.2049	14.5909	50.2049	27.0424
50.2251	4.25	50.2251	15.2727	50.2251	27.2991
50.2454	4.6875	50.2454	15.0455	50.2454	25.3683
50.26566089876 5	0.4375	50.2657	14.5	50.2657	25.9487
50.2859	5.25	50.2859	14.3182	50.2859	28.8058
50.3062	4.5625	50.3062	14.8182	50.3062	29.149
50.3265	5.0625	50.3265	13.9091	50.3265	28.8393
50.3467	4.4375	50.3467	15.6364	50.3467	28.4961
50.367	4.9375	50.367	15	50.367	29.3248
50.3872	4.875	50.3872	16.2727	50.3872	28.6775
50.4075	4.1875	50.4075	15.0455	50.4075	28.9007
50.4278	3.8125	50.4278	15.0909	50.4278	28.9732
50.448	4.5	50.448	14.1818	50.448	29.3025
[truncated: 1,465 more rows]

## Sheet: Fig.2
Fig.2a																						Fig.2b							Fig.2c
6.5h O-CNT							Pd-CNT							H-Pd-OCNT									6.5h OCNT		Pd-OCNT		H-Pd-OCNT			C=C	C-C	C-O	C=O	pi-pi
B.E.(eV)	Peak	Peak Fit	Background	Peak 1	Peak 2	Peak 3	B.E.(eV)	Peak	Peak Fit	Background	Peak 1	Peak 2	Peak 3	B.E.(eV)	Peak	Peak Fit	Background	Peak 1	Peak 2	Peak 3		Wavenumber	Transmitance	Wavenumber	Transmitance	Wavenumber	Transmitance		6.5h OCNT	50	9.7	34.6	3.7	2
1800.15	129.156	155.343	129.156	137.907	144.659	131.089	1800.3	146.005	170.235	146.005	154.972	159.168	148.106	1800.3	136.645	157.395	136.645	144.139	138.345	148.201		649.893	19.5309	649.893	24.2133	649.893	27.0298		Pd-OCNT	55	7	30.1	5	2.9
1798.81	136.619	155.907	129.456	138.259	145.144	131.416	1798.96	127.264	170.781	146.309	155.328	159.631	148.439	1798.96	134.75	157.809	136.851	144.389	138.575	148.546		650.375	19.5335	650.375	24.2075	650.375	27.021		H-Pd-OCNT	65.5	3.5	22.6	3.9	4.5
1797.48	147.822	156.474	129.756	138.61	145.631	131.743	1797.63	101.045	171.33	146.612	155.685	160.096	148.773	1797.63	114.143	158.224	137.056	144.638	138.805	148.893		650.857	19.5397	650.857	24.2052	650.857	27.0169
1796.14	117.863	157.047	130.055	138.962	146.124	132.071	1796.29	149.67	171.884	146.916	156.042	160.565	149.108	1796.29	125.349	158.645	137.261	144.889	139.036	149.244		651.34	19.5486	651.34	24.2071	651.34	27.0179
1794.81	157.123	157.622	130.355	139.314	146.618	132.4	1794.95	119.715	172.443	147.219	156.4	161.037	149.444	1794.95	112.233	159.07	137.467	145.14	139.267	149.597		651.822	19.5588	651.822	24.2125	651.822	27.0233
1793.47	114.081	158.204	130.655	139.667	147.117	132.73	1793.62	119.694	173.004	147.523	156.757	161.511	149.78	1793.62	125.305	159.496	137.672	145.39	139.499	149.952		652.304	19.5684	652.304	24.2197	652.304	27.031
1792.13	125.281	158.791	130.954	140.021	147.619	133.06	1792.28	132.763	173.571	147.826	157.116	161.99	150.117	1792.28	143.982	159.928	137.878	145.642	139.732	150.31		652.786	19.5756	652.786	24.2265	652.786	27.0383
1790.79	125.259	159.383	131.254	140.375	148.126	133.391	1790.94	147.696	174.143	148.13	157.475	162.472	150.455	1790.94	143.957	160.364	138.083	145.894	139.965	150.672		653.268	19.5793	653.268	24.2312	653.268	27.0427
1789.46	142.06	159.978	131.554	140.729	148.635	133.722	1789.6	132.716	174.719	148.433	157.835	162.957	150.793	1789.6	138.324	160.804	138.289	146.147	140.199	151.036		653.75	19.5791	653.75	24.2331	653.75	27.0429
1788.12	153.248	160.58	131.853	141.084	149.149	134.055	1788.27	140.169	175.298	148.737	158.195	163.444	151.132	1788.27	145.775	161.246	138.494	146.399	140.433	151.403		654.232	19.5754	654.232	24.2324	654.232	27.0386
1786.78	151.353	161.188	132.153	141.439	149.667	134.388	1786.93	112.115	175.885	149.04	158.556	163.936	151.473	1786.93	138.276	161.694	138.7	146.652	140.668	151.773		654.715	19.569	654.715	24.2298	654.715	27.0307
1785.44	119.567	161.8	132.453	141.795	150.19	134.722	1785.59	136.383	176.476	149.344	158.917	164.432	151.814	1785.59	138.251	162.147	138.905	146.906	140.904	152.147		655.197	19.5609	655.197	24.2262	655.197	27.0203
1784.11	138.225	162.417	132.753	142.151	150.715	135.056	1784.25	123.284	177.072	149.647	159.279	164.932	152.156	1784.25	100.869	162.604	139.111	147.16	141.141	152.524		655.679	19.5519	655.679	24.2216	655.679	27.0089
1782.77	140.068	163.041	133.053	142.508	151.246	135.391	1782.91	130.733	177.673	149.951	159.641	165.435	152.499	1782.91	123.262	163.065	139.316	147.415	141.378	152.904		656.161	19.5427	656.161	24.2159	656.161	26.9975
1781.43	145.645	163.67	133.352	142.866	151.781	135.728	1781.58	128.843	178.278	150.254	160.003	165.941	152.842	1781.58	138.179	163.529	139.522	147.67	141.616	153.287		656.643	19.5343	656.643	24.2089	656.643	26.9871
1780.09	136.285	164.306	133.652	143.224	152.321	136.065	1780.24	138.155	178.891	150.557	160.367	166.452	153.187	1780.24	132.554	164	139.727	147.925	141.855	153.674		657.125	19.5273	657.125	24.2009	657.125	26.979
1778.75	160.527	164.948	133.952	143.583	152.866	136.403	1778.9	143.731	179.509	150.861	160.731	166.968	153.532	1778.9	132.531	164.475	139.933	148.181	142.094	154.065		657.607	19.5228	657.607	24.193	657.607	26.9741
1777.41	138.104	165.596	134.251	143.942	153.416	136.742	1777.56	123.176	180.133	151.164	161.095	167.487	153.879	1777.56	151.171	164.956	140.138	148.438	142.335	154.46		658.089	19.5214	658.089	24.1867	658.089	26.9734
1776.07	147.409	166.251	134.551	144.302	153.97	137.082	1776.22	139.948	180.763	151.468	161.46	168.011	154.227	1776.22	138.082	165.441	140.344	148.695	142.576	154.858		658.571	19.5231	658.571	24.1835	658.571	26.977
1774.73	162.309	166.912	134.851	144.662	154.53	137.422	1774.88	162.312	181.399	151.771	161.826	168.54	154.576	1774.88	160.446	165.932	140.549	148.952	142.818	155.26		659.053	19.527	659.053	24.1836	659.053	26.9837
1773.39	138.031	167.581	135.151	145.023	155.095	137.764	1773.54	143.63	182.041	152.075	162.192	169.073	154.926	1773.54	162.283	166.429	140.755	149.21	143.061	155.667		659.536	19.5317	659.536	24.1861	659.536	26.9915
1772.05	147.332	168.256	135.45	145.384	155.665	138.107	1772.2	139.875	182.69	152.378	162.559	169.611	155.277	1772.2	117.495	166.931	140.96	149.468	143.305	156.077		660.018	19.5349	660.018	24.1889	660.018	26.9974
1770.71	145.442	168.938	135.75	145.746	156.241	138.451	1770.86	121.204	183.345	152.682	162.926	170.154	155.63	1770.86	149.174	167.438	141.166	149.727	143.55	156.492		660.5	19.5349	660.5	24.1895	660.5	26.9992
1769.37	132.366	169.627	136.05	146.109	156.822	138.796	1769.51	151.012	184.011	152.985	163.295	170.703	155.983	1769.51	136.097	167.954	141.371	149.987	143.797	156.912		660.982	19.5306	660.982	24.186	660.982	26.9956
1768.03	158.439	170.325	136.35	146.472	157.41	139.142	1768.17	132.346	184.68	153.289	163.663	171.256	156.339	1768.17	149.122	168.474	141.577	150.247	144.044	157.336		661.464	19.5222	661.464	24.1782	661.464	26.9871
1766.68	150.956	171.033	136.649	146.836	158.005	139.49	1766.83	132.322	185.357	153.592	164.033	171.814	156.695	1766.83	132.322	168.999	141.782	150.507	144.292	157.764		661.946	19.511	661.946	24.1669	661.946	26.9754
1765.34	128.57	171.746	136.949	147.2	158.604	139.839	1765.49	150.933	186.041	153.896	164.403	172.378	157.052	1765.49	167.703	169.531	141.987	150.768	144.541	158.197		662.428	19.4987	662.428	24.1537	662.428	26.9627
1764	136	172.467	137.249	147.565	159.21	140.189	1764.15	156.496	186.733	154.199	164.773	172.947	157.411	1764.15	156.496	170.07	142.193	151.03	144.792	158.635		662.91	19.4871	662.91	24.1402	662.91	26.9503
1762.66	124.8	173.196	137.548	147.931	159.822	140.54	1762.81	182.546	187.432	154.503	165.144	173.522	157.772	1762.81	176.958	170.615	142.398	151.292	145.043	159.077		663.393	19.4773	663.393	24.1265	663.393	26.938
1761.32	158.3	173.935	137.848	148.297	160.441	140.893	1761.46	163.891	188.143	154.806	165.516	174.105	158.135	1761.46	171.34	171.171	142.604	151.555	145.296	159.527		663.875	19.4692	663.875	24.1118	663.875	26.9241
1759.97	128.48	174.685	138.148	148.665	161.069	141.247	1760.12	134.069	188.859	155.11	165.889	174.692	158.498	1760.12	137.793	171.73	142.809	151.818	145.55	159.98		664.357	19.4624	664.357	24.0941	664.357	26.9059
1758.63	143.351	175.442	138.448	149.032	161.702	141.603	1758.78	152.663	189.584	155.413	166.262	175.285	158.864	1758.78	150.801	172.297	143.015	152.082	145.806	160.439		664.839	19.456	664.839	24.0717	664.839	26.8809
1757.29	148.91	176.207	138.747	149.4	162.342	141.96	1757.44	139.606	190.317	155.717	166.636	175.885	159.231	1757.44	137.745	172.871	143.22	152.346	146.063	160.903		665.321	19.4492	665.321	24.0438	665.321	26.8479
1755.94	158.19	176.987	139.047	149.77	162.992	142.319	1756.09	147.026	191.063	156.02	167.011	176.493	159.6	1756.09	150.748	173.456	143.426	152.611	146.321	161.375		665.803	19.4421	665.803	24.0115	665.803	26.8077
1754.6	145.137	177.772	139.347	150.139	163.648	142.679	1754.75	161.886	191.815	156.324	167.386	177.107	159.971	1754.75	148.861	174.046	143.631	152.876	146.581	161.851		666.285	19.4349	666.285	23.9777	666.285	26.764
1753.26	143.251	178.568	139.647	150.509	164.311	143.041	1753.41	148.835	192.577	156.627	167.762	177.727	160.343	1753.41	148.835	174.645	143.837	153.142	146.842	162.333		666.767	19.4284	666.767	23.9473	666.767	26.7227
1751.91	154.386	179.378	139.946	150.881	164.985	143.405	1752.06	161.83	193.352	156.931	168.139	178.357	160.718	1752.06	152.529	175.255	144.042	153.41	147.106	162.824		667.25	19.4234	667.25	23.9259	667.25	26.6912
1750.57	145.061	180.196	140.246	151.252	165.665	143.77	1750.72	150.643	194.134	157.234	168.516	178.992	161.095	1750.72	141.344	175.87	144.248	153.677	147.37	163.319		667.732	19.4204	667.732	23.9176	667.732	26.6758
1749.22	154.332	181.029	140.546	151.625	166.356	144.138	1749.37	135.741	194.93	157.538	168.895	179.637	161.474	1749.37	119.006	176.499	144.453	153.945	147.637	163.823		668.214	19.4191	668.214	23.9232	668.214	26.6789
1747.88	141.292	181.869	140.845	151.998	167.054	144.508	1748.03	158.027	195.734	157.841	169.274	180.288	161.855	1748.03	128.28	177.133	144.659	154.213	147.905	164.332		668.696	19.4185	668.696	23.9393	668.696	26.6979
1746.53	167.29	182.726	141.145	152.373	167.763	144.88	1746.68	141.27	196.553	158.145	169.654	180.95	162.239	1746.68	144.987	177.78	144.864	154.483	148.176	164.85		669.178	19.4176	669.178	23.9602	669.178	26.7263
1745.19	161.685	183.59	141.445	152.747	168.48	145.253	1745.34	161.688	197.379	158.448	170.034	181.617	162.625	1745.34	146.82	178.434	145.07	154.752	148.447	165.373		669.66	19.4155	669.66	23.9804	669.66	26.7568
1743.84	137.501	184.472	141.745	153.123	169.209	145.63	1743.99	176.525	198.222	158.752	170.416	182.296	163.014	1743.99	161.66	179.101	145.275	155.023	148.722	165.906		670.142	19.4123	670.142	23.9965	670.142	26.7841
1742.5	126.33	185.363	142.044	153.499	169.945	146.008	1742.65	148.627	199.073	159.055	170.798	182.981	163.404	1742.65	139.338	179.776	145.481	155.294	148.998	166.445		670.624	19.408	670.624	24.0072	670.624	26.8055
1741.15	191.32	186.272	142.344	153.876	170.695	146.389	1741.3	172.748	199.941	159.359	171.181	183.679	163.799	1741.3	139.313	180.465	145.686	155.566	149.277	166.994		671.106	19.4032	671.106	24.013	671.106	26.8206
1739.81	152.286	187.19	142.644	154.254	171.452	146.772	1739.95	150.432	200.822	159.662	171.565	184.386	164.196	1739.95	159.718	181.166	145.892	155.839	149.558	167.552		671.589	19.3986	671.589	24.0154	671.589	26.8302
1738.46	146.689	188.128	142.944	154.633	172.224	147.158	1738.61	180.115	201.713	159.966	171.949	185.1	164.595	1738.61	146.692	181.875	146.097	156.112	149.841	168.116		672.071	19.3948	672.071	24.0161	672.071	26.8363
1737.11	142.95	189.081	143.243	155.013	173.007	147.547	1737.26	152.236	202.623	160.269	172.335	185.828	164.998	1737.26	137.384	182.599	146.302	156.386	150.127	168.691		672.553	19.3924	672.553	24.0168	672.553	26.8406
1735.77	161.487	190.044	143.543	155.393	173.799	147.938	1735.91	148.497	203.547	160.573	172.721	186.566	165.405	1735.91	154.065	183.337	146.508	156.661	150.415	169.276		673.035	19.3916	673.035	24.0183	673.035	26.8448
1734.42	135.477	191.028	143.843	155.774	174.607	148.333	1734.57	148.471	204.482	160.876	173.108	187.313	165.814	1734.57	152.182	184.083	146.713	156.936	150.706	169.867		673.517	19.3925	673.517	24.0209	673.517	26.8495
1733.07	172.564	192.03	144.142	156.156	175.427	148.731	1733.22	146.589	205.438	161.18	173.497	188.074	166.227	1733.22	161.434	184.847	146.919	157.213	151	170.472		673.999	19.3945	673.999	24.0238	673.999	26.8546
1731.72	133.574	193.048	144.442	156.54	176.261	149.132	1731.87	146.563	206.41	161.483	173.886	188.847	166.644	1731.87	144.708	185.625	147.124	157.49	151.297	171.086		674.481	19.3967	674.481	24.0255	674.481	26.8587
1730.38	135.406	194.079	144.742	156.923	177.104	149.536	1730.53	161.377	207.394	161.787	174.275	189.628	167.064	1730.53	153.957	186.413	147.33	157.767	151.597	171.709		674.963	19.398	674.963	24.0246	674.963	26.8604
1729.03	165.055	195.134	145.042	157.308	177.966	149.944	1729.18	150.221	208.4	162.09	174.666	190.426	167.489	1729.18	161.349	187.22	147.535	158.046	151.9	172.345		675.446	19.3973	675.446	24.0197	675.446	26.858
1727.68	155.755	196.208	145.341	157.694	178.842	150.355	1727.83	150.195	209.425	162.394	175.058	191.237	167.918	1727.83	148.341	188.043	147.741	158.325	152.207	172.993		675.928	19.3943	675.928	24.0108	675.928	26.8509
1726.33	153.873	197.302	145.641	158.08	179.733	150.771	1726.48	172.416	210.469	162.697	175.451	192.062	168.351	1726.48	168.708	188.883	147.946	158.605	152.518	173.652		676.41	19.3888	676.41	23.9984	676.41	26.8395
1724.98	161.261	198.416	145.941	158.468	180.639	151.19	1725.13	144.581	211.533	163.001	175.845	192.901	168.789	1725.13	126.045	189.739	148.152	158.886	152.832	174.324		676.892	19.3819	676.892	23.9842	676.892	26.8254
1723.63	122.314	199.552	146.24	158.856	181.562	151.614	1723.78	181.622	212.617	163.304	176.239	193.754	169.232	1723.78	163.089	190.612	148.357	159.168	153.15	175.008		677.374	19.3746	677.374	23.9704	677.374	26.8111
1722.28	150.087	200.71	146.54	159.246	182.502	152.042	1722.43	179.737	213.723	163.608	176.635	194.623	169.68	1722.43	190.855	191.504	148.563	159.451	153.472	175.706		677.856	19.3684	677.856	23.9587	677.856	26.7989
1720.94	168.586	201.884	146.84	159.636	183.454	152.474	1721.08	153.769	214.85	163.911	177.032	195.507	170.134	1721.08	150.063	192.414	148.768	159.734	153.799	176.417		678.338	19.3644	678.338	23.9502	678.338	26.7906
1719.59	138.92	203.089	147.14	160.027	184.429	152.912	1719.73	163.003	216.001	164.215	177.429	196.408	170.593	1719.73	144.48	193.343	148.974	160.018	154.13	177.143		678.82	19.3629	678.82	23.9452	678.82	26.7868
1718.24	166.675	204.318	147.439	160.419	185.422	153.355	1718.38	179.643	217.175	164.518	177.828	197.326	171.058	1718.38	166.679	194.293	149.179	160.303	154.466	177.883		679.302	19.3638	679.302	23.9429	679.302	26.787
1716.89	159.24	205.573	147.739	160.813	186.435	153.803	1717.03	157.391	218.374	164.822	178.228	198.261	171.529	1717.03	175.908	195.264	149.385	160.589	154.806	178.638		679.784	19.3661	679.784	23.9425	679.784	26.7899
1715.54	133.294	206.854	148.039	161.207	187.468	154.257	1715.68	175.877	219.599	165.125	178.629	199.214	172.007	1715.68	164.769	196.257	149.59	160.876	155.153	179.409		680.267	19.3687	680.267	23.9431	680.267	26.7938
1714.18	196.203	208.171	148.339	161.603	188.527	154.718	1714.33	129.571	220.851	165.429	179.031	200.187	172.491	1714.33	148.081	197.273	149.796	161.163	155.504	180.197		680.749	19.3704	680.749	23.9441	680.749	26.7975
1712.83	164.708	209.51	148.638	162	189.602	155.185	1712.98	188.77	222.131	165.732	179.434	201.179	172.983	1712.98	157.308	198.312	150.001	161.452	155.862	181.001		681.231	19.3704	681.231	23.9454	681.231	26.8
1711.48	140.625	210.878	148.938	162.397	190.7	155.657	1711.63	194.288	223.44	166.036	179.838	202.192	173.482	1711.63	166.533	199.377	150.207	161.742	156.225	181.823		681.713	19.3682	681.713	23.9465	681.713	26.8011
1710.13	146.15	212.278	149.238	162.796	191.82	156.137	1710.28	179.454	224.779	166.339	180.243	203.226	173.989	1710.28	149.853	200.467	150.412	162.032	156.595	182.664		682.195	19.3637	682.195	23.9472	682.195	26.8008
1708.78	157.223	213.709	149.537	163.196	192.965	156.624	1708.93	172.023	226.15	166.643	180.649	204.282	174.505	1708.93	166.474	201.583	150.618	162.323	156.972	183.523		682.677	19.3573	682.677	23.9468	682.677	26.7993
1707.43	147.948	215.175	149.837	163.596	194.135	157.118	1707.58	157.198	227.554	166.946	181.056	205.361	175.03	1707.58	144.252	202.728	150.823	162.616	157.356	184.403		683.159	19.3497	683.159	23.9445	683.159	26.7967
1706.08	160.865	216.677	150.137	163.998	195.331	157.621	1706.22	173.812	229.001	167.25	181.466	206.47	175.565	1706.22	168.265	203.91	151.028	162.91	157.749	185.308		683.641	19.3414	683.641	23.9398	683.641	26.7931
1704.72	155.291	218.224	150.437	164.402	196.561	158.134	1704.87	162.689	230.477	167.553	181.875	207.598	176.11	1704.87	177.479	205.114	151.234	163.204	158.148	186.23		684.124	19.3335	684.124	23.9328	684.124	26.7887
1703.37	188.535	219.801	150.736	164.806	197.813	158.654	1703.52	175.599	231.989	167.857	182.286	208.752	176.664	1703.52	158.964	206.351	151.439	163.499	158.556	187.174		684.606	19.3265	684.606	23.9242	684.606	26.7837
1702.02	166.325	221.417	151.036	165.212	199.094	159.184	1702.17	201.442	233.542	168.16	182.698	209.934	177.23	1702.17	192.201	207.621	151.645	163.795	158.973	188.142		685.088	19.3208	685.088	23.915	685.088	26.7782
1700.67	181.078	223.076	151.336	165.618	200.405	159.724	1700.81	184.777	235.145	168.464	183.113	211.15	177.81	1700.81	168.147	208.934	151.85	164.093	159.402	189.14		685.57	19.3166	685.57	23.9062	685.57	26.7722
1699.31	179.198	224.788	151.636	166.027	201.756	160.277	1699.46	168.117	236.783	168.767	183.527	212.39	178.4	1699.46	171.812	210.276	152.056	164.392	159.839	190.158		686.052	19.3137	686.052	23.8984	686.052	26.7656
1697.96	186.555	226.537	151.935	166.436	203.132	160.839	1698.11	166.241	238.465	169.071	183.943	213.66	179.004	1698.11	169.935	211.656	152.261	164.691	160.286	191.202		686.534	19.3116	686.534	23.8916	686.534	26.7581
1696.6	186.523	228.344	152.235	166.847	204.551	161.416	1696.75	149.59	240.206	169.374	184.361	214.969	179.624	1696.75	155.131	213.085	152.467	164.992	160.747	192.28		687.016	19.3098	687.016	23.8854	687.016	26.7496
1695.25	190.183	230.191	152.535	167.259	205.999	162.003	1695.4	219.73	241.987	169.678	184.78	216.305	180.257	1695.4	173.568	214.548	152.672	165.294	161.219	193.38		687.498	19.308	687.498	23.8791	687.498	26.7401
1693.9	169.842	232.09	152.834	167.672	207.483	162.604	1694.05	177.23	243.82	169.981	185.199	217.676	180.907	1694.05	140.307	216.055	152.878	165.596	161.703	194.511		687.981	19.3059	687.981	23.8727	687.981	26.7305
1692.54	204.882	234.056	153.134	168.087	209.016	163.222	1692.69	182.736	245.72	170.285	185.621	219.092	181.576	1692.69	142.128	217.618	153.083	165.901	162.203	195.68		688.463	19.3036	688.463	23.8661	688.463	26.7218
1691.19	190.083	236.068	153.434	168.502	210.581	163.853	1691.34	177.168	247.666	170.588	186.044	220.538	182.261	1691.34	156.867	219.22	153.289	166.206	162.716	196.876		688.945	19.301	688.945	23.8601	688.945	26.7151
1689.83	164.217	238.154	153.734	168.92	212.199	164.503	1689.98	171.601	249.686	170.892	186.469	222.033	182.968	1689.98	171.601	220.884	153.494	166.513	163.247	198.113		689.427	19.2981	689.427	23.8553	689.427	26.7111
1688.48	184.481	240.291	154.033	169.338	213.851	165.168	1688.63	195.554	251.758	171.195	186.894	223.561	183.694	1688.63	173.416	222.592	153.7	166.82	163.792	199.379		689.909	19.2949	689.909	23.852	689.909	26.7099
1687.12	195.516	242.508	154.333	169.758	215.561	165.855	1687.27	206.587	253.912	171.499	187.322	225.143	184.445	1687.27	169.696	224.368	153.905	167.129	164.358	200.691		690.391	19.2912	690.391	23.85	690.391	26.711
1685.77	213.923	244.783	154.633	170.179	217.31	166.559	1685.92	188.109	256.124	171.802	187.75	226.762	185.217	1685.92	199.174	226.193	154.111	167.439	164.941	202.034		690.873	19.2871	690.873	23.8488	690.873	26.7133
1684.41	171.477	247.147	154.933	170.603	219.121	167.288	1684.56	206.514	258.426	172.106	188.181	228.439	186.018	1684.56	169.637	228.094	154.316	167.751	165.548	203.427		691.355	19.2828	691.355	23.8477	691.355	26.7155
1683.05	184.352	249.589	155.232	171.028	220.986	168.04	1683.2	193.573	260.809	172.409	188.613	230.167	186.848	1683.2	178.825	230.062	154.522	168.064	166.177	204.865		691.837	19.2787	691.837	23.8461	691.837	26.7167
1681.7	208.281	252.1	155.532	171.453	222.897	168.814	1681.85	191.696	263.262	172.713	189.046	231.938	187.703	1681.85	202.755	232.089	154.727	168.377	166.827	206.339		692.32	19.2751	692.32	23.8438	692.32	26.7164
1680.34	230.359	254.714	155.832	171.881	224.878	169.618	1680.49	182.448	265.82	173.016	189.481	233.777	188.595	1680.49	193.505	234.204	154.933	168.693	167.506	207.87		692.802	19.2721	692.802	23.8407	692.802	26.7145
1678.98	206.365	257.421	156.131	172.31	226.923	170.451	1679.13	217.425	268.475	173.32	189.918	235.675	189.522	1679.13	178.731	236.4	155.138	169.01	168.214	209.453		693.284	19.2691	693.284	23.8365	693.284	26.7109
1677.63	180.538	260.209	156.431	172.74	229.02	171.311	1677.78	213.702	271.214	173.623	190.355	237.623	190.482	1677.78	189.753	238.666	155.344	169.327	168.947	211.078		693.766	19.2653	693.766	23.8306	693.766	26.7053
1676.27	173.139	263.119	156.731	173.173	231.199	172.209	1676.42	195.245	274.078	173.927	190.795	239.649	191.488	1676.42	228.4	241.037	155.549	169.647	169.718	212.77		694.248	19.2596	694.248	23.8221	694.248	26.6978
1674.91	226.514	266.141	157.031	173.607	233.451	173.144	1675.06	213.627	277.058	174.23	191.237	241.744	192.538	1675.06	211.785	243.504	155.754	169.968	170.524	214.521		694.73	19.2514	694.73	23.8104	694.73	26.6881
1673.55	219.109	269.28	157.33	174.043	235.781	174.117	1673.7	261.463	280.161	174.534	191.681	243.912	193.637	1673.7	211.748	246.074	155.96	170.291	171.369	216.334		695.212	19.2406	695.212	23.7956	695.212	26.6768
1672.2	208.025	272.523	157.63	174.479	238.176	175.128	1672.35	243.007	283.373	174.837	192.125	246.142	194.781	1672.35	213.552	248.734	156.165	170.614	172.251	218.201		695.694	19.2283	695.694	23.7788	695.694	26.6648
1670.84	233.757	275.921	157.93	174.918	240.671	176.19	1670.99	254.009	286.746	175.141	192.572	248.467	195.988	1670.99	242.965	251.529	156.371	170.939	173.183	220.149		696.177	19.2161	696.177	23.7619	696.177	26.6539
1669.48	230.035	279.461	158.23	175.359	243.258	177.303	1669.63	237.401	290.269	175.444	193.021	250.879	197.258	1669.63	220.838	254.448	156.576	171.266	174.165	222.17		696.659	19.2061	696.659	23.7476	696.659	26.6459
1668.12	241.035	283.154	158.529	175.802	245.94	178.47	1668.27	263.119	293.952	175.748	193.471	253.38	198.596	1668.27	193.199	257.501	156.782	171.594	175.202	224.269		697.141	19.1997	697.141	23.7379	697.141	26.6421
1666.76	237.313	287.01	158.829	176.247	248.724	179.697	1666.91	220.761	297.807	176.051	193.924	255.978	200.008	1666.91	213.402	260.697	156.987	171.924	176.298	226.449		697.623	19.1974	697.623	23.7335	697.623	26.6426
1665.4	251.986	291.042	159.129	176.693	251.617	180.989	1665.55	248.312	301.848	176.355	194.378	258.677	201.502	1665.55	213.364	264.047	157.193	172.256	177.459	228.717		698.105	19.1986	698.105	23.7338	698.105	26.6464
1664.04	240.907	295.261	159.429	177.141	254.624	182.353	1664.19	239.073	306.088	176.658	194.834	261.484	203.087	1664.19	242.751	267.563	157.398	172.589	178.693	231.077		698.587	19.2019	698.587	23.7369	698.587	26.6515
1662.68	248.22	299.684	159.728	177.591	257.754	183.795	1662.83	229.838	310.544	176.962	195.292	264.405	204.77	1662.83	242.709	271.258	157.604	172.924	180.006	233.536		699.069	19.2056	699.069	23.7402	699.069	26.6554
1661.32	261.045	304.325	160.028	178.043	261.014	185.323	1661.47	268.403	315.232	177.265	195.753	267.447	206.562	1661.47	227.959	275.146	157.809	173.26	181.406	236.099		699.551	19.2081	699.551	23.7413	699.551	26.6563
1659.96	244.456	309.202	160.328	178.497	264.415	186.946	1660.11	290.413	320.172	177.569	196.215	270.619	208.476	1660.11	238.947	279.244	158.015	173.598	182.902	238.773		700.033	19.2086	700.033	23.7392	700.033	26.6533
1658.6	297.707	314.336	160.627	178.953	267.964	188.673	1658.75	249.931	325.387	177.872	196.679	273.928	210.524	1658.75	220.528	283.57	158.22	173.938	184.506	241.566		700.516	19.207	700.516	23.7339	700.516	26.6471
1657.24	288.467	319.747	160.927	179.411	271.674	190.517	1657.39	282.961	330.901	178.176	197.145	277.385	212.722	1657.39	277.449	288.144	158.426	174.279	186.229	244.487		700.998	19.2038	700.998	23.7265	700.998	26.639
1655.88	303.113	325.462	161.227	179.871	275.556	192.489	1656.03	293.934	336.741	178.479	197.614	280.998	215.087	1656.03	253.518	292.989	158.631	174.623	188.085	247.544		701.48	19.1996	701.48	23.7183	701.48	26.6305
1654.52	297.55	331.506	161.527	180.333	279.623	194.604	1654.67	297.555	342.939	178.783	198.084	284.781	217.639	1654.67	279.188	298.132	158.837	174.968	190.09	250.748		701.962	19.1948	701.962	23.7103	701.962	26.6231
1653.16	319.534	337.913	161.826	180.797	283.889	196.879	1653.31	297.503	349.53	179.086	198.557	288.745	220.4	1653.31	249.756	303.602	159.042	175.315	192.262	254.109		702.444	19.1897	702.444	23.703	702.444	26.6171
1651.8	324.986	344.717	162.126	181.263	288.37	199.335	1651.95	293.779	356.555	179.39	199.032	292.904	223.398	1651.95	293.779	309.432	159.248	175.663	194.622	257.642		702.926	19.1845	702.926	23.6963	702.926	26.6123
1650.44	334.108	351.959	162.426	181.732	293.084	201.994	1650.59	295.563	364.06	179.693	199.509	297.273	226.663	1650.59	271.697	315.66	159.453	176.014	197.194	261.358		703.408	19.1792	703.408	23.6896	703.408	26.6079
1649.07	334.049	359.743	162.726	182.204	298.085	204.905	1649.22	321.207	372.157	179.997	199.99	301.902	230.258	1649.22	277.156	322.382	159.659	176.368	200.029	265.302		703.89	19.1741	703.89	23.6828	703.89	26.603
1647.71	361.517	368.013	163.025	182.677	303.323	208.063	1647.86	359.689	380.796	180.3	200.472	306.747	234.177	1647.86	284.448	329.553	159.864	176.722	203.122	269.436		704.372	19.1697	704.372	23.6759	704.372	26.5972
1646.35	341.271	376.886	163.325	183.152	308.857	211.527	1646.5	343.112	390.105	180.604	200.956	311.86	238.496	1646.5	291.737	337.281	160.069	177.079	206.536	273.806		704.855	19.1663	704.855	23.6695	704.855	26.5906
1644.99	401.748	386.437	163.625	183.63	314.709	215.346	1645.14	355.893	400.173	180.907	201.443	317.264	243.279	1645.14	293.52	345.641	160.275	177.438	210.321	278.432		705.337	19.1639	705.337	23.664	705.337	26.5834
1643.62	355.824	396.831	163.924	184.111	320.953	219.615	1643.77	359.499	411.187	181.211	201.934	323.028	248.646	1643.77	308.142	354.787	160.48	177.799	214.575	283.374		705.819	19.1626	705.819	23.6597	705.819	26.5765
1642.26	399.773	408.028	164.224	184.594	327.531	224.351	1642.41	403.448	423.121	181.514	202.426	329.101	254.622	1642.41	331.928	364.698	160.686	178.162	219.32	288.588		706.301	19.1617	706.301	23.6567	706.301	26.5705
1640.9	416.204	420.225	164.524	185.079	334.516	229.678	1641.05	419.879	436.211	181.818	202.92	335.556	261.371	1641.05	342.871	375.571	160.891	178.527	224.69	294.137		706.783	19.1609	706.783	23.6546	706.783	26.5658
1639.53	395.966	433.675	164.824	185.568	341.998	235.756	1639.68	417.972	450.769	182.121	203.418	342.479	269.114	1639.68	348.31	387.66	161.097	178.895	230.863	300.095		707.265	19.1597	707.265	23.653	707.265	26.5626
1638.17	469.21	448.366	165.123	186.058	349.908	242.646	1638.32	460.055	466.842	182.425	203.918	349.817	277.956	1638.32	351.914	401	161.302	179.265	237.926	306.414		707.747	19.1582	707.747	23.6516	707.747	26.5607
1636.8	447.137	464.727	165.423	186.552	358.4	250.621	1636.96	430.653	484.844	182.728	204.42	357.661	288.219	1636.96	403.164	415.925	161.508	179.636	246.132	313.173		708.229	19.1567	708.229	23.6501	708.229	26.5597
1635.44	487.367	482.776	165.723	187.048	367.397	259.776	1635.59	463.557	505.332	183.032	204.927	366.125	300.344	1635.59	423.248	432.878	161.713	180.012	255.826	320.466		708.712	19.1553	708.712	23.6484	708.712	26.5589
1634.08	536.742	502.908	166.023	187.546	377.001	270.405	1634.23	514.769	528.504	183.335	205.435	375.146	314.593	1634.23	452.484	451.992	161.919	180.388	267.204	328.237		709.194	19.1543	709.194	23.6463	709.194	26.5578
1632.71	551.3	525.625	166.322	188.048	387.338	282.882	1632.86	538.49	555.303	183.639	205.947	384.917	331.716	1632.86	474.384	474.003	162.124	180.768	280.836	336.648		709.676	19.1536	709.676	23.6435	709.676	26.5555
1631.35	562.19	550.964	166.622	188.552	398.313	297.343	1631.5	586.008	586.055	183.942	206.461	395.37	352.108	1631.5	481.625	499.117	162.33	181.149	296.995	345.632		710.158	19.1527	710.158	23.6394	710.158	26.5519
1629.98	596.879	579.695	166.922	189.06	410.136	314.341	1630.13	639.002	622.042	184.246	206.98	406.729	376.824	1630.13	567.595	528.3	162.535	181.534	316.459	355.378		710.64	19.1513	710.64	23.6338	710.64	26.5471
1628.61	602.265	612.07	167.221	189.572	422.791	334.15	1628.76	688.317	663.992	184.549	207.501	419.008	406.581	1628.76	576.648	562.043	162.741	181.922	339.716	365.887		711.122	19.149	711.122	23.6267	711.122	26.5418
1627.25	721.127	648.246	167.521	190.084	436.238	356.966	1627.4	757.747	712.534	184.853	208.024	432.199	442.016	1627.4	697.347	600.738	162.946	182.31	367.178	377.142		711.604	19.1458	711.604	23.6184	711.604	26.5368
1625.88	721	689.172	167.821	190.602	450.732	383.48	1626.03	858.263	769.406	185.156	208.552	446.589	484.577	1626.03	702.714	645.641	163.152	182.703	399.865	389.376		712.086	19.1421	712.086	23.6096	712.086	26.5328
1624.52	816.014	734.635	168.121	191.12	466.129	413.626	1624.67	913.002	834.75	185.46	209.081	462.076	534.511	1624.67	768.458	696.729	163.357	183.097	437.856	402.49		712.568	19.138	712.568	23.601	712.568	26.5303
1623.15	825.016	785.603	168.42	191.644	482.718	448.082	1623.3	1055.53	910.342	185.763	209.615	478.995	593.258	1623.3	848.814	755.251	163.563	183.495	482.13	416.75		713.051	19.1339	713.051	23.5929	713.051	26.529
1621.78	929.123	841.929	168.72	192.171	500.457	486.741	1621.93	1086.44	996.225	186.067	210.153	497.357	660.849	1621.93	861.468	821.098	163.768	183.897	532.589	432.149		713.533	19.1297	713.533	23.5853	713.533	26.5281
1620.42	960.047	903.079	169.02	192.7	519.275	529.143	1620.57	1238.03	1091.53	186.37	210.692	517.138	736.444	1620.57	928.978	893.493	163.974	184.299	588.494	448.647		714.015	19.1255	714.015	23.578	714.015	26.5268
1619.05	1053.12	969.519	169.32	193.233	539.511	575.414	1619.2	1250.61	1196.45	186.674	211.237	538.75	819.808	1619.2	1016.58	972.493	164.179	184.706	649.578	466.567		714.497	19.121	714.497	23.5705	714.497	26.5244
1617.68	1076.7	1039.85	169.619	193.77	561.101	624.217	1617.83	1325.34	1307.4	186.977	211.785	562.19	907.381	1617.83	1062.1	1055.41	164.385	185.116	713.181	485.883		714.979	19.1165	714.979	23.563	714.979	26.5208
1616.31	1094.79	1112.34	169.919	194.311	584.109	673.763	1616.46	1465.84	1419.08	187.281	212.337	587.594	993.709	1616.46	1215.44	1138.44	164.59	185.529	775.41	506.683		715.461	19.1124	715.461	23.556	715.461	26.5168
1614.94	1196.93	1184.37	170.219	194.855	608.602	721.348	1615.1	1514.92	1522.71	187.584	212.891	614.893	1070.09	1615.1	1257.26	1215.47	164.795	185.943	830.232	528.886		715.943	19.1092	715.943	23.5505	715.943	26.5132
1613.58	1236.91	1251.89	170.518	195.401	634.442	763.08	1613.73	1576.77	1609.87	187.888	213.45	644.619	1127.58	1613.73	1207.7	1280.88	165.001	186.362	871.622	552.9		716.425	19.1075	716.425	23.5474	716.425	26.5112
1612.21	1326.2	1311.83	170.818	195.953	662.059	795.458	1612.36	1607.55	1670.32	188.191	214.013	676.716	1155.97	1612.36	1298.83	1327.72	165.206	186.785	892.702	578.649		716.908	19.1075	716.908	23.5472	716.908	26.5111
1610.84	1322.32	1359.87	171.118	196.508	691.322	814.279	1610.99	1614.57	1698.8	188.495	214.58	711.313	1149.89	1610.99	1262.07	1352.34	165.412	187.211	889.742	606.208		717.39	19.1089	717.39	23.5498	717.39	26.5129
1609.47	1373.21	1393.51	171.418	197.067	722.269	817.012	1609.62	1636.2	1696.68	188.798	215.152	748.529	1110.6	1609.62	1333.07	1355.38	165.617	187.64	863.329	635.644		717.872	19.111	717.872	23.5542	717.872	26.5157
1608.1	1307.25	1412.43	171.717	197.631	754.93	803.306	1608.25	1606.7	1671.41	189.101	215.727	788.473	1045.41	1608.25	1283.54	1341.54	165.823	188.072	818.101	667.011		718.354	19.1132	718.354	23.559	718.354	26.5186
1606.73	1403.76	1418.61	172.017	198.198	789.322	775.121	1606.88	1606.42	1633.25	189.405	216.307	831.235	964.515	1606.88	1285.13	1317.62	166.028	188.508	760.82	700.352		718.836	19.1146	718.836	23.5632	718.836	26.5207
1605.36	1345.11	1415.63	172.317	198.77	825.443	736.047	1605.51	1613.44	1591.88	189.708	216.891	876.883	877.521	1605.51	1299.51	1290.33	166.234	188.948	698.155	735.69		719.318	19.1151	719.318	23.5659	719.318	26.5216
1603.99	1426.99	1407.64	172.617	199.345	863.274	690.249	1604.14	1571.18	1554.53	190.012	217.479	925.455	791.623	1604.14	1281.03	1264.86	166.439	189.391	635.325	773.023		719.8	19.1146	719.8	23.5667	719.8	26.5213
1602.62	1397.55	1398.41	172.916	199.925	902.77	641.545	1602.77	1538.06	1525.7	190.315	218.071	976.951	711.309	1602.77	1308.17	1244.63	166.645	189.839	575.76	812.321		720.282	19.1136	720.282	23.566	720.282	26.5201
1601.25	1441.08	1390.84	173.216	200.51	943.856	592.91	1601.4	1663.66	1507.65	190.619	218.669	1031.32	638.903	1601.4	1364.49	1231.48	166.85	190.289	521.372	853.516		720.764	19.1123	720.764	23.5642	720.764	26.5185
1599.88	1413.47	1386.87	173.516	201.099	986.42	546.384	1600.03	1668.84	1501.15	190.923	219.271	1088.44	575.277	1600.03	1307.71	1226.13	167.056	190.744	473.003	896.495		721.247	19.111	721.247	23.5613	721.247	26.5167
1598.51	1413.22	1387.57	173.815	201.693	1030.31	503.199	1598.66	1602.9	1505.97	191.226	219.878	1148.13	520.41	1598.66	1283.78	1228.58	167.261	191.203	430.811	941.087		721.729	19.1095	721.729	23.5575	721.729	26.5146
1597.14	1478.61	1393.37	174.115	202.291	1075.32	463.986	1597.29	1651.84	1521.3	191.53	220.489	1210.09	473.78	1597.29	1236.15	1238.34	167.467	191.666	394.55	987.053		722.211	19.1077	722.211	23.5526	722.211	26.5125
1595.77	1507.51	1404.22	174.415	202.894	1121.19	428.967	1595.92	1728.11	1545.95	191.833	221.106	1273.92	434.593	1595.92	1369	1254.61	167.672	192.133	363.745	1034.08		722.693	19.1054	722.693	23.5466	722.693	26.5104
1594.39	1538.23	1419.89	174.715	203.504	1167.93	397.884	1594.55	1684.06	1578.44	192.137	221.728	1339.05	401.936	1594.55	1334.13	1276.4	167.878	192.604	337.811	1081.74		723.175	19.1027	723.175	23.5399	723.175	26.5087
1593.02	1559.82	1439.55	175.014	204.117	1214.48	370.983	1593.17	1687.41	1617.43	192.44	222.357	1405.26	374.692	1593.17	1379.45	1302.78	168.083	193.081	315.971	1129.89		723.657	19.1	723.657	23.533	723.657	26.5079
1591.65	1514	1462.5	175.314	204.735	1260.68	347.716	1591.8	1759.99	1660.55	192.744	222.989	1470.69	352.357	1591.8	1359.17	1332.1	168.288	193.561	297.919	1177.2		724.139	19.0978	724.139	23.5268	724.139	26.5082
1590.28	1562.92	1487.84	175.614	205.359	1305.98	327.73	1590.43	1816.15	1706.18	193.047	223.627	1534.75	333.894	1590.43	1457.29	1363.23	168.494	194.046	282.898	1223.27		724.621	19.0964	724.621	23.5219	724.621	26.5095
1588.9	1619.1	1514.78	175.913	205.99	1350.08	310.532	1589.06	1819.47	1752.33	193.351	224.27	1596.17	318.584	1589.06	1484.35	1394.79	168.7	194.535	270.382	1267.28		725.104	19.0959	725.104	23.5186	725.104	26.5112
1587.53	1538.69	1541.85	176.213	206.624	1391.65	296.003	1587.68	1820.97	1797.29	193.654	224.921	1653.95	305.731	1587.68	1444.03	1425.63	168.905	195.031	259.842	1308.57		725.586	19.0962	725.586	23.5169	725.586	26.5127
1586.16	1645.84	1568.15	176.513	207.264	1430.26	283.651	1586.31	1877.09	1838.39	193.958	225.576	1705.71	295.019	1586.31	1476.55	1453.92	169.11	195.53	251.046	1345.56		726.068	19.0968	726.068	23.5165	726.068	26.5132
1584.79	1661.93	1592.58	176.813	207.909	1465.15	273.151	1584.94	1913.17	1874.02	194.261	226.237	1750.36	285.941	1584.94	1501.77	1478.58	169.316	196.033	243.589	1377.59		726.55	19.0973	726.55	23.517	726.55	26.5127
1583.41	1683.48	1614.25	177.112	208.563	1495.76	264.148	1583.56	1914.65	1902.54	194.565	226.906	1786.64	278.124	1583.56	1479.67	1498.54	169.521	196.544	237.174	1403.86		727.032	19.0975	727.032	23.5183	727.032	26.5115
1582.04	1697.74	1631.85	177.412	209.22	1520.94	256.519	1582.19	1921.59	1922	194.868	227.579	1812.73	271.433	1582.19	1541.28	1512.48	169.727	197.058	231.688	1423.19		727.514	19.0974	727.514	23.5204	727.514	26.5104
1580.66	1724.73	1644.78	177.712	209.886	1540.39	249.925	1580.82	1903.06	1931.46	195.172	228.258	1827.93	265.613	1580.82	1562.84	1519.76	169.932	197.577	226.921	1435.12		727.996	19.0971	727.996	23.5234	727.996	26.5103
1579.29	1602.55	1652.16	178.012	210.556	1553.34	244.283	1579.44	1849.97	1930.11	195.475	228.947	1831.64	260.476	1579.44	1520.72	1519.8	170.138	198.104	222.718	1439.26		728.478	19.0966	728.478	23.527	728.478	26.5116
1577.91	1705.93	1653.57	178.311	211.235	1559.61	239.349	1578.07	1920.57	1917.73	195.779	229.639	1823.66	255.985	1578.07	1511.36	1512.39	170.343	198.635	219.044	1435.39		728.96	19.0959	728.96	23.5309	728.96	26.5142
1576.54	1691.08	1648.71	178.611	211.917	1558.94	235.076	1576.69	1834.77	1894.37	196.082	230.341	1804.21	251.976	1576.69	1514.73	1497.46	170.549	199.173	215.763	1423.62		729.443	19.0947	729.443	23.5344	729.443	26.5175
1575.16	1710.78	1637.43	178.911	212.609	1551.34	231.294	1575.32	1838.08	1861.08	196.386	231.047	1774.37	248.438	1575.32	1469.01	1475.61	170.754	199.714	212.866	1404.54		729.925	19.0928	729.925	23.5369	729.925	26.5206
1573.79	1539.61	1620.03	179.21	213.305	1537.16	227.98	1573.94	1721.42	1818.47	196.689	231.764	1734.83	245.255	1573.94	1408.76	1447.12	170.96	200.264	210.255	1378.52		730.407	19.09	730.407	23.5376	730.407	26.5225
1572.41	1568.42	1596.59	179.51	214.012	1516.59	225.014	1572.57	1688.4	1768.49	196.993	232.484	1687.56	242.428	1572.57	1337.64	1413.19	171.165	200.818	207.933	1346.77		730.889	19.0864	730.889	23.5363	730.889	26.5228
1571.04	1475.47	1567.97	179.81	214.722	1490.48	222.392	1571.19	1713.54	1711.91	197.296	233.215	1633.42	239.87	1571.19	1359.2	1374.26	171.371	201.381	205.828	1309.79		731.371	19.0823	731.371	23.5333	731.371	26.5214
1569.66	1471.58	1534.37	180.11	215.442	1459.12	220.025	1569.81	1578.8	1650.62	197.6	233.954	1574.3	237.57	1569.81	1257.22	1331.53	171.576	201.949	203.931	1268.8		731.853	19.078	731.853	23.529	731.853	26.5186
1568.29	1418.64	1496.97	180.409	216.168	1423.7	217.918	1568.44	1563.99	1586.58	197.903	234.698	1512.17	235.514	1568.44	1258.82	1286.32	171.782	202.522	202.231	1225.13		732.335	19.0739	732.335	23.5236	732.335	26.5147
1566.91	1461.98	1455.97	180.709	216.904	1384.48	216.006	1567.06	1445.66	1520.19	198.207	235.453	1447.51	233.643	1567.06	1151.44	1238.89	171.987	203.104	200.68	1179.08		732.817	19.0703	732.817	23.5174	732.817	26.5099
1565.53	1329.17	1412.4	181.009	217.648	1342.49	214.281	1565.68	1412.72	1453.1	198.51	236.216	1381.95	231.953	1565.68	1082.24	1190.38	172.193	203.694	199.274	1131.8		733.299	19.0671	733.299	23.5105	733.299	26.5043
1564.16	1338.01	1367.31	181.309	218.397	1298.79	212.737	1564.31	1316.25	1386.79	198.813	236.984	1316.99	230.437	1564.31	1151.04	1141.91	172.398	204.287	198.008	1084.41		733.782	19.0642	733.782	23.5029	733.782	26.498
1562.78	1181.67	1320.7	181.608	219.157	1253.43	211.328	1562.93	1283.34	1321.08	199.117	237.764	1252.5	229.052	1562.93	1025.58	1093.35	172.604	204.89	196.849	1036.82		734.264	19.0615	734.264	23.4948	734.264	26.4913
1561.4	1168.76	1273.5	181.908	219.926	1207.34	210.052	1561.55	1230.48	1257.12	199.42	238.554	1189.61	227.797	1561.55	980.031	1045.59	172.809	205.501	195.794	989.911		734.746	19.059	734.746	23.4864	734.746	26.4845
1560.02	1146.77	1226.24	182.208	220.704	1161.05	208.897	1560.17	1152.24	1195.38	199.724	239.352	1128.81	226.659	1560.17	958.083	999.017	173.014	206.12	194.833	944.093		735.228	19.0569	735.228	23.4784	735.228	26.4786
1558.64	1152.01	1179.36	182.507	221.491	1115.04	207.849	1558.8	1097.61	1136.63	200.027	240.156	1070.89	225.637	1558.8	879.902	954.273	173.22	206.743	193.966	900.004		735.71	19.0553	735.71	23.4712	735.71	26.474
1557.27	1024.84	1133.58	182.807	222.283	1070	206.909	1557.42	1044.81	1080.24	200.331	240.973	1015.23	224.7	1557.42	916.025	910.93	173.425	207.377	193.168	857.236		736.192	19.0543	736.192	23.465	736.192	26.4713
1555.89	1030.1	1088.51	183.107	223.089	1025.59	206.048	1556.04	988.407	1026.82	200.634	241.801	962.44	223.851	1556.04	879.591	869.484	173.631	208.019	192.44	816.286		736.674	19.0537	736.674	23.4597	736.674	26.4703
1554.51	997.279	1044.75	183.407	223.904	982.393	205.267	1554.66	990.045	976.435	200.938	242.638	912.592	223.08	1554.66	805.092	830.042	173.836	208.67	191.777	777.268		737.156	19.0532	737.156	23.4551	737.156	26.4708
1553.13	997.102	1002.47	183.706	224.729	940.595	204.56	1553.28	915.539	929.102	201.241	243.486	865.717	222.382	1553.28	759.626	792.665	174.042	209.33	191.171	740.248		737.639	19.0524	737.639	23.4508	737.639	26.4722
1551.75	915.359	961.812	184.006	225.564	900.34	203.921	1551.9	868.249	884.798	201.545	244.344	821.794	221.749	1551.9	750.428	757.376	174.247	209.998	190.619	705.254		738.121	19.0511	738.121	23.4468	738.121	26.4741
1550.37	911.573	922.867	184.306	226.41	861.727	203.342	1550.52	837.286	843.462	201.848	245.213	780.769	221.177	1550.52	746.671	724.17	174.453	210.676	190.116	672.284		738.603	19.0492	738.603	23.4434	738.603	26.4764
1548.99	831.686	885.697	184.606	227.267	824.822	202.82	1549.14	797.275	805.009	202.152	246.094	742.558	220.661	1549.14	681.307	693.016	174.658	211.363	189.657	641.313		739.085	19.047	739.085	23.4412	739.085	26.479
1547.61	793.495	850.334	184.905	228.134	789.662	202.349	1547.76	786.264	769.33	202.455	246.986	707.061	220.195	1547.76	684.81	663.867	174.864	212.059	189.239	612.297		739.567	19.0449	739.567	23.4406	739.567	26.4821
1546.23	833.203	816.788	185.205	229.013	756.259	201.925	1546.38	753.52	736.306	202.759	247.89	674.159	219.775	1546.38	635.783	636.663	175.069	212.765	188.859	585.177		740.049	19.0433	740.049	23.442	740.049	26.4855
1544.85	773.293	785.048	185.505	229.904	724.608	201.546	1545	691.812	705.805	203.062	248.806	643.725	219.399	1545	613.938	611.331	175.275	213.482	188.514	559.885		740.531	19.0424	740.531	23.4452	740.531	26.4887
1543.47	778.588	755.089	185.804	230.806	694.686	201.206	1543.62	749.632	677.689	203.366	249.734	615.624	219.062	1543.62	622.883	587.791	175.48	214.208	188.201	536.342		741.013	19.0421	741.013	23.4493	741.013	26.4912
1542.09	727.761	726.875	186.104	231.72	666.459	200.903	1542.24	696.999	651.817	203.669	250.675	589.718	218.762	1542.24	577.513	565.959	175.686	214.946	187.918	514.467		741.495	19.0425	741.495	23.4537	741.495	26.4924
1540.71	689.621	700.357	186.404	232.648	639.883	200.635	1540.86	651.624	628.046	203.973	251.63	565.866	218.496	1540.86	562.93	545.745	175.891	215.694	187.662	494.171		741.978	19.0433	741.978	23.4575	741.978	26.4919
1539.33	741.981	675.484	186.704	233.588	614.904	200.399	1539.48	595.406	606.235	204.276	252.598	543.929	218.261	1539.48	561.021	527.058	176.097	216.454	187.431	475.367		742.46	19.0446	742.46	23.4601	742.46	26.49
1537.94	671.284	652.027	187.003	234.546	591.299	200.188	1538.1	635.108	586.244	204.58	253.579	523.769	218.056	1538.1	524.733	509.809	176.302	217.225	187.224	457.964		742.942	19.0463	742.942	23.4611	742.942	26.4871
1536.56	625.938	630.267	187.303	235.513	569.351	200.009	1536.72	613.287	567.938	204.883	254.576	505.252	217.877	1536.72	533.686	493.905	176.508	218.008	187.039	441.873		743.424	19.0484	743.424	23.4605	743.424	26.4839
1535.18	665.62	609.955	187.603	236.494	548.812	199.855	1535.33	634.884	551.069	205.187	255.591	488.13	217.721	1535.33	501.033	479.154	176.713	218.807	186.872	426.901		743.906	19.0509	743.906	23.458	743.906	26.481
1533.8	656.46	591.025	187.903	237.49	529.616	199.725	1533.95	593.177	535.757	205.49	256.617	472.528	217.592	1533.95	509.987	465.684	176.919	219.615	186.727	413.18		744.388	19.0535	744.388	23.4535	744.388	26.4786
1532.42	612.949	573.406	188.202	238.5	511.695	199.617	1532.57	611.153	521.755	205.794	257.659	458.2	217.484	1532.57	497.24	453.299	177.124	220.436	186.6	400.512		744.87	19.0558	744.87	23.4469	744.87	26.4766
1531.03	589.339	556.912	188.502	239.531	494.859	199.526	1531.19	569.465	508.953	206.097	258.716	445.034	217.397	1531.19	491.728	441.917	177.33	221.269	186.489	388.818		745.352	19.0575	745.352	23.4385	745.352	26.4747
1529.65	634.422	541.713	188.802	240.572	479.286	199.458	1529.8	591.054	497.164	206.401	259.795	432.844	217.327	1529.8	441.031	431.389	177.535	222.122	186.391	377.946		745.835	19.0583	745.835	23.4291	745.835	26.473
1528.27	603.588	527.615	189.101	241.629	464.78	199.408	1528.42	551.191	486.463	206.704	260.886	421.709	217.277	1528.42	469.868	421.793	177.74	222.983	186.31	367.98		746.317	19.0584	746.317	23.4199	746.317	26.4717
1526.88	538.435	514.457	189.401	242.709	451.178	199.372	1527.04	576.39	476.672	207.008	261.994	411.449	217.244	1527.04	486.047	412.982	177.946	223.86	186.243	358.771		746.799	19.058	746.799	23.4122	746.799	26.4711
1525.5	529.307	502.368	189.701	243.8	438.615	199.355	1525.65	496.8	467.644	207.311	263.126	401.916	217.225	1525.65	471.508	404.834	178.151	224.756	186.187	350.194		747.281	19.0575	747.281	23.4072	747.281	26.4715
1524.11	570.756	491.103	190.001	244.915	426.839	199.35	1524.27	561.736	459.438	207.615	264.271	393.175	217.222	1524.27	466.006	397.409	178.357	225.662	186.144	342.316		747.763	19.0569	747.763	23.4051	747.763	26.4727
1522.73	545.373	480.767	190.3	246.042	415.965	199.362	1522.88	534.548	451.863	207.918	265.441	385.027	217.232	1522.88	424.388	390.541	178.562	226.59	186.112	334.964		748.245	19.0562	748.245	23.4054	748.245	26.4742
1521.35	523.61	471.217	190.6	247.187	405.844	199.386	1521.5	570.565	444.969	208.222	266.624	377.532	217.256	1521.5	447.785	384.279	178.768	227.528	186.091	328.196		748.727	19.055	748.727	23.4068	748.727	26.4751
1519.96	534.348	462.334	190.9	248.358	396.354	199.421	1520.11	523.527	438.597	208.525	267.834	370.522	217.292	1520.11	463.953	378.484	178.973	228.489	186.079	321.863		749.209	19.0526	749.209	23.4077	749.209	26.4745
1518.58	536.059	454.197	191.2	249.543	387.584	199.469	1518.73	485.531	432.792	208.829	269.059	364.051	217.34	1518.73	418.748	373.199	179.179	229.462	186.078	316.017		749.692	19.0488	749.692	23.4072	749.692	26.4722
1517.19	523.332	446.634	191.499	250.755	379.352	199.527	1517.34	514.319	427.421	209.132	270.311	357.977	217.398	1517.34	407.846	368.304	179.384	230.458	186.084	310.531		750.174	19.0436	750.174	23.4048	750.174	26.4685
1515.8	512.413	439.664	191.799	251.987	371.68	199.595	1515.96	562.944	422.525	209.436	271.579	352.35	217.468	1515.96	418.599	363.839	179.59	231.467	186.101	305.451		750.656	19.0374	750.656	23.4013	750.656	26.4644
1514.42	550.205	433.286	192.099	253.235	364.575	199.674	1514.57	499.705	417.993	209.739	272.877	347.049	217.546	1514.57	423.937	359.702	179.795	232.5	186.123	300.669		751.138	19.0311	751.138	23.3977	751.138	26.4615
1513.03	488.784	427.366	192.399	254.512	357.889	199.761	1513.19	497.812	413.863	210.043	274.192	342.123	217.635	1513.19	418.451	355.929	180.001	233.548	186.155	296.228		751.62	19.0257	751.62	23.3955	751.62	26.4609
1511.65	524.764	421.955	192.698	255.805	351.687	199.859	1511.8	488.708	410.043	210.346	275.538	337.467	217.731	1511.8	398.54	352.435	180.206	234.622	186.192	292.034		752.102	19.022	752.102	23.3954	752.102	26.4634
1510.26	479.596	416.937	192.998	257.13	345.84	199.963	1510.41	506.651	406.539	210.65	276.909	333.094	217.835	1510.41	438.136	349.226	180.412	235.716	186.236	288.097		752.584	19.0204	752.584	23.3976	752.584	26.4687
1508.87	499.341	412.322	193.298	258.479	340.363	200.075	1509.03	526.391	403.353	210.953	278.299	329.012	217.949	1509.03	412.821	346.304	180.617	236.826	186.288	284.424		753.066	19.021	753.066	23.4013	753.066	26.476
1507.49	493.845	408.112	193.597	259.846	335.266	200.195	1507.64	475.831	400.415	211.257	279.724	325.136	218.069	1507.64	385.712	343.604	180.823	237.965	186.345	280.939		753.548	19.0233	753.548	23.4054	753.548	26.484
1506.1	461.321	404.217	193.897	261.247	330.442	200.322	1506.25	508.184	397.734	211.56	281.176	321.483	218.196	1506.25	398.258	341.133	181.028	239.127	186.407	277.655		754.03	19.0268	754.03	23.4087	754.03	26.4912
1504.71	470.248	400.646	194.197	262.676	325.909	200.455	1504.86	499.085	395.293	211.864	282.657	318.034	218.33	1504.86	421.61	338.875	181.234	240.313	186.475	274.555		754.513	19.0306	754.513	23.4101	754.513	26.4965
1503.32	486.377	397.376	194.497	264.132	321.642	200.595	1503.48	477.38	393.096	212.167	284.159	314.8	218.471	1503.48	387.308	336.835	181.439	241.516	186.549	271.648		754.995	19.0342	754.995	23.4092	754.995	26.4992
1501.94	480.888	394.411	194.796	265.61	317.653	200.741	1502.09	462.886	391.092	212.471	285.701	311.716	218.617	1502.09	423.262	334.966	181.645	242.752	186.627	268.876		755.477	19.0371	755.477	23.4059	755.477	26.4991
1500.55	497.009	391.685	195.096	267.125	313.86	200.893	1500.7	477.21	389.292	212.774	287.274	308.796	218.769	1500.7	388.971	333.274	181.85	244.014	186.71	266.251		755.959	19.0389	755.959	23.4003	755.959	26.4964
1499.16	460.912	389.207	195.396	268.672	310.277	201.049	1499.31	477.126	387.683	213.078	288.881	306.031	218.927	1499.31	390.703	331.752	182.055	245.303	186.797	263.763		756.441	19.0397	756.441	23.393	756.441	26.4915
1497.77	455.43	386.961	195.696	270.251	306.89	201.211	1497.92	500.443	386.257	213.381	290.521	303.409	219.09	1497.92	414.036	330.389	182.261	246.621	186.888	261.402		756.923	19.0395	756.923	23.3845	756.923	26.4853
1496.38	440.951	384.935	195.995	271.863	303.685	201.378	1496.53	430.161	385.006	213.685	292.197	300.922	219.257	1496.53	386.965	329.179	182.466	247.968	186.984	259.161		757.405	19.0389	757.405	23.3756	757.405	26.4784
1494.99	469.665	383.117	196.295	273.509	300.648	201.55	1495.14	464.275	383.923	213.988	293.909	298.561	219.43	1495.14	408.49	328.114	182.672	249.345	187.083	257.03		757.888	19.038	757.888	23.3671	757.888	26.4719
1493.6	462.385	381.496	196.595	275.192	297.768	201.726	1493.75	456.996	383	214.292	295.659	296.318	219.607	1493.75	404.82	327.188	182.877	250.753	187.186	255.005		758.37	19.0372	758.37	23.3598	758.37	26.4662
1492.21	444.314	380.063	196.894	276.911	295.035	201.907	1492.37	469.507	382.24	214.595	297.437	294.204	219.789	1492.37	419.139	326.404	183.083	252.184	187.293	253.092		758.852	19.0365	758.852	23.3539	758.852	26.4618
1490.82	456.825	378.809	197.194	278.668	292.438	202.091	1490.98	465.827	381.621	214.899	299.266	292.178	219.975	1490.98	386.69	325.74	183.288	253.658	187.403	251.256		759.334	19.0357	759.334	23.3497	759.334	26.4584
1489.43	413.587	377.726	197.494	280.464	289.97	202.28	1489.58	458.552	381.142	215.202	301.148	290.235	220.164	1489.58	366.841	325.197	183.494	255.176	187.516	249.493		759.816	19.0343	759.816	23.3467	759.816	26.4557
1488.04	469.248	376.808	197.794	282.302	287.622	202.472	1488.19	451.278	380.81	215.506	303.063	288.402	220.357	1488.19	395.543	324.781	183.699	256.721	187.632	247.827		760.298	19.0318	760.298	23.3444	760.298	26.4531
1486.65	443.999	376.049	198.093	284.182	285.386	202.668	1486.8	447.603	380.616	215.809	305.023	286.658	220.554	1486.8	409.854	324.482	183.905	258.303	187.751	246.238		760.78	19.0281	760.78	23.3426	760.78	26.4503
1485.26	470.879	375.443	198.393	286.106	283.256	202.867	1485.41	460.105	380.555	216.113	307.029	284.997	220.755	1485.41	407.984	324.297	184.11	259.923	187.873	244.722		761.262	19.0231	761.262	23.341	761.262	26.4475
1483.87	463.608	374.986	198.693	288.075	281.227	203.069	1484.02	443.851	380.626	216.416	309.085	283.416	220.958	1484.02	388.145	324.225	184.316	261.584	187.997	243.275		761.744	19.0174	761.744	23.3398	761.744	26.4452
1482.48	449.153	374.673	198.993	290.092	279.291	203.275	1482.63	438.382	380.825	216.72	311.19	281.909	221.165	1482.63	409.635	324.262	184.521	263.286	188.125	241.894		762.226	19.0117	762.226	23.3395	762.226	26.4441
1481.08	456.258	374.499	199.292	292.171	277.43	203.483	1481.24	479.62	381.15	217.023	313.348	280.474	221.375	1481.24	402.378	324.408	184.727	265.031	188.254	240.576		762.709	19.0069	762.709	23.3402	762.709	26.4447
1479.69	448.993	374.467	199.592	294.289	275.668	203.694	1479.85	454.39	381.601	217.327	315.56	279.106	221.588	1479.85	409.49	324.659	184.932	266.822	188.386	239.315		763.191	19.0033	763.191	23.342	763.191	26.4474
1478.3	477.644	374.57	199.892	296.459	273.986	203.909	1478.45	452.514	382.176	217.63	317.842	277.792	221.803	1478.45	378.891	325.016	185.138	268.67	188.52	238.102		763.673	19.0011	763.673	23.3443	763.673	26.4517
1476.91	456.015	374.806	200.191	298.684	272.38	204.125	1477.06	459.615	382.873	217.934	320.169	276.55	222.021	1477.06	382.414	325.477	185.343	270.555	188.656	236.951		764.155	19.0001	764.155	23.3463	764.155	26.4569
1475.52	439.779	375.174	200.491	300.966	270.845	204.345	1475.67	457.739	383.691	218.237	322.558	275.365	222.242	1475.67	389.527	326.041	185.549	272.491	188.795	235.852		764.637	18.9998	764.637	23.3471	764.637	26.4623
1474.12	421.754	375.673	200.791	303.323	269.366	204.566	1474.28	436.121	384.63	218.541	325.009	274.236	222.466	1474.28	398.431	326.707	185.754	274.479	188.936	234.8		765.119	18.9998	765.119	23.3461	765.119	26.4673
1472.73	473.717	376.301	201.091	305.728	267.964	204.79	1472.88	446.81	385.695	218.844	327.543	273.15	222.691	1472.88	378.622	327.479	185.96	276.535	189.078	233.786		765.601	18.9999	765.601	23.3434	765.601	26.4715
1471.34	434.163	377.057	201.39	308.196	266.625	205.017	1471.49	496.965	386.877	219.148	330.129	272.124	222.919	1471.49	412.642	328.35	186.165	278.635	189.222	232.824		766.083	19.0001	766.083	23.3394	766.083	26.475
1469.94	453.817	377.945	201.69	310.748	265.332	205.245	1470.1	426.919	388.179	219.451	332.787	271.145	223.149	1470.1	394.631	329.324	186.371	280.793	189.368	231.903		766.566	19.0003	766.566	23.3347	766.566	26.478
1468.55	473.464	378.957	201.99	313.354	264.107	205.475	1468.7	459.126	389.612	219.755	335.537	270.203	223.381	1468.7	374.833	330.407	186.576	283.028	189.516	231.015		767.048	19.0008	767.048	23.33	767.048	26.4803
1467.15	478.76	380.104	202.29	316.051	262.925	205.708	1467.31	484.148	391.16	220.058	338.347	269.314	223.616	1467.31	380.146	331.587	186.781	285.313	189.665	230.173		767.53	19.0014	767.53	23.3253	767.53	26.4816
1465.76	441.026	381.375	202.589	318.807	261.804	205.942	1465.91	489.441	392.843	220.362	341.257	268.457	223.852	1465.91	369.322	332.881	186.987	287.68	189.816	229.359		768.012	19.0019	768.012	23.3206	768.012	26.4814
1464.36	485.759	382.784	202.889	321.661	260.723	206.178	1464.52	469.636	394.642	220.665	344.234	267.649	224.09	1464.52	412.276	334.273	187.192	290.102	189.968	228.587		768.494	19.0023	768.494	23.3155	768.494	26.4793
1462.97	440.869	384.316	203.189	324.58	259.697	206.416	1463.12	433.709	396.58	220.969	347.318	266.87	224.33	1463.12	381.736	335.782	187.398	292.614	190.122	227.842		768.976	19.0023	768.976	23.3099	768.976	26.4752
1461.57	482.003	385.992	203.488	327.606	258.707	206.656	1461.73	489.18	398.637	221.272	350.475	266.135	224.571	1461.73	396.003	337.391	187.603	295.185	190.278	227.135		769.458	19.0022	769.458	23.3038	769.458	26.47
1460.18	464.003	387.794	203.788	330.704	257.769	206.897	1460.33	469.386	400.841	221.576	353.75	265.428	224.815	1460.33	401.307	339.123	187.809	297.855	190.434	226.452		769.94	19.0021	769.94	23.298	769.94	26.4645
1458.78	467.502	389.745	204.088	333.919	256.862	207.14	1458.94	483.633	403.166	221.879	357.104	264.761	225.06	1458.94	399.445	340.958	188.014	300.591	190.592	225.804		770.423	19.0024	770.423	23.293	770.423	26.4597
1457.39	488.91	391.826	204.388	337.213	256.003	207.385	1457.54	458.474	405.646	222.183	360.587	264.119	225.306	1457.54	394.001	342.923	188.22	303.433	190.751	225.178		770.905	19.0032	770.905	23.2895	770.905	26.4563
1455.99	474.499	394.065	204.687	340.635	255.174	207.631	1456.14	487.042	408.27	222.486	364.181	263.507	225.554	1456.14	420.79	345.009	188.425	306.369	190.912	224.579		771.387	19.0041	771.387	23.2877	771.387	26.4544
1454.59	452.931	396.453	204.987	344.169	254.38	207.878	1454.75	470.843	411.023	222.79	367.868	262.931	225.804	1454.75	417.135	347.205	188.631	309.382	191.074	224.011		771.869	19.0047	771.869	23.2875	771.869	26.4535
1453.2	474.33	398.979	205.287	347.797	253.629	208.127	1453.35	463.6	413.947	223.093	371.702	262.377	226.054	1453.35	393.791	349.543	188.836	312.518	191.236	223.462		772.351	19.0046	772.351	23.2882	772.351	26.453
1451.8	506.459	401.678	205.587	351.572	252.903	208.377	1451.95	442.042	417.027	223.397	375.665	261.849	226.306	1451.95	424.145	352.015	189.042	315.762	191.4	222.936		772.833	19.0033	772.833	23.2896	772.833	26.4523
1450.4	481.319	404.542	205.886	355.478	252.209	208.628	1450.56	486.696	420.249	223.7	379.736	261.353	226.56	1450.56	431.227	354.606	189.247	319.097	191.565	222.439		773.315	19.0011	773.315	23.2913	773.315	26.4515
1449.01	481.233	407.556	206.186	359.495	251.552	208.881	1449.16	459.775	423.66	224.004	383.976	260.876	226.815	1449.16	379.269	357.358	189.453	322.575	191.731	221.957		773.797	18.9982	773.797	23.2933	773.797	26.451
1447.61	486.514	410.765	206.486	363.684	250.917	209.134	1447.76	445.383	427.246	224.307	388.367	260.423	227.071	1447.76	409.61	360.257	189.658	326.179	191.898	221.497		774.279	18.9955	774.279	23.2956	774.279	26.4515
1446.21	532.924	414.157	206.785	368.028	250.311	209.389	1446.36	475.706	431.015	224.611	392.916	259.993	227.328	1446.36	384.5	363.313	189.864	329.918	192.066	221.056		774.762	18.9935	774.762	23.2982	774.762	26.4535
1444.81	482.765	417.741	207.085	372.534	249.732	209.645	1444.97	479.198	434.948	224.914	397.6	259.589	227.586	1444.97	393.372	366.508	190.069	333.771	192.235	220.64		775.244	18.9925	775.244	23.301	775.244	26.4571
1443.41	509.494	421.526	207.385	377.215	249.179	209.902	1443.57	475.537	439.105	225.218	402.492	259.202	227.846	1443.57	414.754	369.894	190.275	337.801	192.405	220.237		775.726	18.9926	775.726	23.3034	775.726	26.4619
1442.02	507.616	425.494	207.685	382.046	248.656	210.161	1442.17	518.351	443.47	225.521	407.571	258.835	228.106	1442.17	423.618	373.457	190.48	341.99	192.575	219.852		776.208	18.9933	776.208	23.3048	776.208	26.4672
1440.62	525.397	429.708	207.984	387.105	248.152	210.42	1440.77	520.046	448.054	225.825	412.849	258.487	228.368	1440.77	428.904	377.209	190.686	346.349	192.747	219.484		776.69	18.9944	776.69	23.3049	776.69	26.4719
1439.22	487.782	434.154	208.284	392.372	247.671	210.68	1439.37	498.512	452.868	226.128	418.337	258.158	228.63	1439.37	402.026	381.158	190.891	350.888	192.919	219.133		777.172	18.9951	777.172	23.3034	777.172	26.4756
1437.82	478.763	438.845	208.584	397.859	247.212	210.941	1437.97	530.58	457.926	226.432	424.048	257.847	228.894	1437.97	419.819	385.315	191.096	355.619	193.092	218.798		777.654	18.9954	777.654	23.3004	777.654	26.4779
1436.42	484.036	443.794	208.883	403.583	246.775	211.203	1436.57	514.41	463.239	226.735	429.997	257.554	229.158	1436.57	412.6	389.693	191.302	360.554	193.266	218.477		778.136	18.995	778.136	23.2962	778.136	26.4792
1435.02	492.879	449.016	209.183	409.558	246.358	211.466	1435.17	525.034	468.823	227.039	436.2	257.277	229.424	1435.17	392.882	394.305	191.507	365.707	193.44	218.172		778.619	18.994	778.619	23.2911	778.619	26.4796
1433.62	512.431	454.527	209.483	415.802	245.961	211.73	1433.77	573.149	474.695	227.342	442.673	257.016	229.69	1433.77	453.52	399.164	191.713	371.094	193.616	217.881		779.101	18.9925	779.101	23.2852	779.101	26.4795
1432.22	562.325	460.346	209.783	422.333	245.583	211.994	1432.37	544.484	480.873	227.646	449.436	256.771	229.957	1432.37	471.291	404.288	191.918	376.73	193.792	217.603		779.583	18.9904	779.583	23.2787	779.583	26.4788
1430.82	515.819	466.49	210.082	429.171	245.224	212.26	1430.97	526.538	487.375	227.949	456.508	256.541	230.225	1430.97	451.574	409.692	192.124	382.633	193.969	217.338		780.065	18.9877	780.065	23.2717	780.065	26.4775
1429.42	560.34	472.98	210.382	436.335	244.883	212.526	1429.57	565.705	494.225	228.253	463.911	256.325	230.494	1429.57	442.57	415.395	192.329	388.822	194.146	217.086		780.547	18.9843	780.547	23.2645	780.547	26.4755
1428.01	547.751	479.887	210.682	443.903	244.554	212.793	1428.17	578.094	501.444	228.556	471.669	256.123	230.763	1428.17	456.766	421.417	192.535	395.316	194.324	216.846		781.029	18.9805	781.029	23.2578	781.029	26.4729
1426.61	570.844	487.141	210.982	451.796	244.247	213.061	1426.77	581.559	509.059	228.86	479.81	255.935	231.034	1426.77	445.981	427.78	192.74	402.14	194.502	216.619		781.511	18.9765	781.511	23.2521	781.511	26.4698
1425.21	540.422	494.813	211.281	460.091	243.956	213.329	1425.37	568.97	517.099	229.163	488.361	255.759	231.305	1425.37	456.603	434.507	192.946	409.315	194.682	216.402		781.993	18.9726	781.993	23.2481	781.993	26.4666
1423.81	568.858	502.929	211.581	468.813	243.68	213.598	1423.96	567.086	525.653	229.467	497.417	255.593	231.576	1423.96	463.655	441.675	193.151	416.922	194.861	216.194		782.476	18.9694	782.476	23.2461	782.476	26.4636
1422.41	558.059	511.521	211.881	477.995	243.419	213.868	1422.56	552.721	534.638	229.77	506.887	255.442	231.849	1422.56	504.581	449.21	193.357	424.883	195.042	215.999		782.958	18.967	782.958	23.2456	782.958	26.4606
1421	574.003	520.683	212.18	487.737	243.168	214.138	1421.16	632.842	544.149	230.074	516.87	255.303	232.122	1421.16	515.187	457.192	193.562	433.28	195.222	215.815		783.44	18.9653	783.44	23.246	783.44	26.4575
1419.6	536.473	530.323	212.48	497.938	242.936	214.41	1419.76	597.083	554.223	230.377	527.406	255.175	232.396	1419.76	506.184	465.652	193.768	442.143	195.404	215.64		783.922	18.9642	783.922	23.2465	783.922	26.4537
1418.2	588.055	540.538	212.78	508.7	242.717	214.681	1418.35	620.143	564.98	230.681	538.616	255.055	232.67	1418.35	498.965	474.687	193.973	451.575	195.586	215.472		784.404	18.9631	784.404	23.2463	784.404	26.4492
1416.8	627.147	551.364	213.08	520.059	242.511	214.954	1416.95	641.413	576.318	230.984	550.392	254.949	232.945	1416.95	536.292	484.207	194.179	461.48	195.768	215.317		784.886	18.9616	784.886	23.2452	784.886	26.4436
1415.39	607.44	562.924	213.379	532.143	242.314	215.226	1415.55	675.145	588.359	231.288	562.86	254.853	233.221	1415.55	537.978	494.312	194.384	471.959	195.951	215.17		785.368	18.9593	785.368	23.243	785.368	26.4372
1413.99	575.274	575.1	213.679	544.826	242.133	215.5	1414.14	628.717	601.248	231.591	576.169	254.764	233.497	1414.14	568.161	505.12	194.59	483.135	196.134	215.029		785.85	18.956	785.85	23.24	785.85	26.4304
1412.58	678.453	588.105	213.979	558.329	241.96	215.774	1412.74	667.782	614.864	231.895	590.192	254.687	233.774	1412.74	564.498	516.522	194.795	494.894	196.318	214.9		786.332	18.9514	786.332	23.2363	786.332	26.4236
1411.18	619.579	601.804	214.279	572.511	241.802	216.048	1411.34	697.93	629.356	232.198	605.081	254.62	234.051	1411.34	564.398	528.637	195.001	507.358	196.503	214.778		786.814	18.9459	786.814	23.232	786.814	26.4171
1409.78	651.51	616.333	214.578	587.511	241.655	216.324	1409.93	706.706	644.899	232.502	621.014	254.559	234.329	1409.93	582.098	541.604	195.206	520.667	196.687	214.662		787.297	18.9394	787.297	23.2269	787.297	26.4111
1408.37	672.751	631.853	214.878	603.495	241.516	216.599	1408.53	759.975	661.348	232.805	637.841	254.509	234.608	1408.53	587.334	555.294	195.412	534.688	196.872	214.556		787.779	18.9326	787.779	23.2209	787.779	26.406
1406.97	711.779	648.199	215.178	620.289	241.39	216.875	1407.12	661.968	679.008	233.109	655.873	254.465	234.886	1407.12	596.127	569.95	195.617	549.67	197.058	214.456		788.261	18.9259	788.261	23.214	788.261	26.4021
1405.56	708.094	665.651	215.477	638.183	241.272	217.152	1405.72	736.575	697.71	233.412	674.936	254.432	235.166	1405.72	571.112	585.421	195.822	565.457	197.244	214.364		788.743	18.9199	788.743	23.2066	788.743	26.3996
1404.16	711.526	684.024	215.777	656.984	241.166	217.429	1404.31	795.146	717.798	233.716	695.379	254.404	235.446	1404.31	631.491	601.979	196.028	582.327	197.43	214.278		789.225	18.915	789.225	23.1993	789.225	26.3988
1402.75	723.848	703.629	216.077	677.011	241.066	217.706	1402.91	805.675	739.08	234.019	717.005	254.386	235.726	1402.91	684.735	619.453	196.233	600.103	197.617	214.2		789.707	18.9114	789.707	23.1929	789.707	26.3998
1401.34	732.61	724.4	216.377	698.193	240.976	217.984	1401.5	768.189	761.944	234.323	740.209	254.374	236.007	1401.5	672.165	638.148	196.439	619.095	197.804	214.127		790.189	18.9093	790.189	23.1878	790.189	26.4024
1399.94	778.704	746.236	216.676	720.429	240.898	218.262	1400.09	851.613	786.339	234.626	764.935	254.368	236.288	1400.09	684.491	658.003	196.644	639.241	197.991	214.06		790.671	18.9083	790.671	23.184	790.671	26.406
1398.53	728.794	769.501	216.976	744.086	240.826	218.541	1398.69	807.022	812.173	234.93	791.09	254.372	236.57	1398.69	679.036	678.929	196.85	660.448	198.179	214.001		791.154	18.9081	791.154	23.1811	791.154	26.4098
1397.13	840.63	793.929	217.276	768.896	240.764	218.82	1397.28	869.083	839.907	235.233	819.14	254.381	236.852	1397.28	739.342	701.282	197.055	683.078	198.367	213.947		791.636	18.9085	791.636	23.1789	791.636	26.4133
1395.72	820.934	819.922	217.576	795.265	240.708	219.1	1395.87	883.143	869.471	235.537	849.013	254.396	237.134	1395.87	735.657	724.982	197.261	707.05	198.556	213.898		792.118	18.9094	792.118	23.1769	792.118	26.416
1394.31	852.766	847.366	217.875	823.077	240.661	219.38	1394.47	955.828	900.735	235.84	880.578	254.419	237.417	1394.47	785.271	749.91	197.466	732.242	198.745	213.857		792.6	18.9109	792.6	23.1751	792.6	26.4183
1392.9	834.852	876.323	218.175	852.393	240.62	219.66	1393.06	953.881	934.244	236.144	914.383	254.447	237.701	1393.06	770.921	776.477	197.672	759.068	198.934	213.819		793.082	18.9134	793.082	23.1739	793.082	26.4206
1391.5	893.31	906.623	218.475	883.041	240.59	219.941	1391.65	925.295	969.891	236.447	950.319	254.481	237.984	1391.65	831.167	804.575	197.877	787.42	199.123	213.787		793.564	18.917	793.564	23.1737	793.564	26.4235
1390.09	916.234	938.746	218.774	915.508	240.565	220.222	1390.24	951.766	1007.77	236.75	988.487	254.521	238.268	1390.24	816.814	834.26	198.083	817.353	199.313	213.76		794.046	18.9219	794.046	23.1749	794.046	26.4274
1388.68	951.577	972.527	219.074	949.626	240.546	220.503	1388.84	995.98	1047.7	237.054	1028.69	254.568	238.553	1388.84	859.277	865.359	198.288	848.693	199.503	213.739		794.528	18.9279	794.528	23.1778	794.528	26.4324
1387.27	962.058	1008.01	219.374	985.443	240.535	220.785	1387.43	1057.93	1090.34	237.357	1071.6	254.619	238.838	1387.43	871.549	898.361	198.494	881.933	199.693	213.722		795.01	18.9347	795.01	23.1819	795.01	26.438
1385.86	1020.45	1045.25	219.674	1023	240.53	221.067	1386.02	1055.97	1135.5	237.661	1117.03	254.676	239.123	1386.02	949.482	933.104	198.699	916.909	199.884	213.71		795.493	18.9416	795.493	23.187	795.493	26.4437
1384.45	1011.4	1084.25	219.973	1062.32	240.532	221.35	1384.61	1066.42	1183.28	237.964	1165.06	254.737	239.408	1384.61	938.666	969.623	198.905	953.655	200.075	213.702		795.975	18.9483	795.975	23.1925	795.975	26.4489
1383.04	1075.08	1125.05	220.273	1103.42	240.54	221.632	1383.2	1188.65	1233.74	238.268	1215.78	254.804	239.694	1383.2	979.303	1007.95	199.11	992.207	200.266	213.698		796.457	18.9544	796.457	23.1979	796.457	26.4533
1381.64	1058.93	1167.35	220.573	1146.02	240.556	221.916	1381.79	1179.57	1286.96	238.571	1269.24	254.876	239.98	1381.79	991.545	1048.11	199.316	1032.58	200.457	213.7		796.939	18.9597	796.939	23.2031	796.939	26.4568
1380.23	1113.72	1211.76	220.873	1190.73	240.576	222.199	1380.38	1253.84	1342.98	238.875	1325.52	254.952	240.267	1380.38	966.54	1090.11	199.521	1074.8	200.649	213.705		797.421	18.964	797.421	23.2079	797.421	26.4596
1378.82	1129.47	1257.96	221.172	1237.22	240.602	222.482	1378.97	1356.46	1401.86	239.179	1384.63	255.033	240.553	1378.97	1069.21	1133.95	199.727	1118.85	200.841	213.714		797.903	18.9674	797.903	23.212	797.903	26.4619
1377.41	1223.23	1305.93	221.472	1285.48	240.633	222.766	1377.56	1311.9	1463.58	239.482	1446.59	255.119	240.84	1377.56	1063.7	1179.61	199.932	1164.71	201.033	213.728		798.385	18.9699	798.385	23.2151	798.385	26.4637
1375.99	1230.1	1355.98	221.772	1335.81	240.668	223.05	1376.15	1393.2	1528.17	239.786	1511.4	255.209	241.128	1376.15	1192.9	1227.06	200.138	1212.37	201.225	213.745		798.867	18.9713	798.867	23.2169	798.867	26.465
1374.58	1311.4	1407.34	222.071	1387.44	240.711	223.335	1374.74	1462.07	1595.57	240.089	1579.03	255.304	241.415	1374.74	1171.43	1276.24	200.343	1261.74	201.418	213.766		799.35	18.9717	799.35	23.2172	799.35	26.466
1373.17	1412.17	1460.25	222.371	1440.62	240.758	223.62	1373.33	1539.77	1665.71	240.393	1649.39	255.402	241.703	1373.33	1196.02	1327.05	200.548	1312.74	201.611	213.791		799.832	18.9715	799.832	23.216	799.832	26.4667
1371.76	1419	1514.59	222.671	1495.22	240.811	223.905	1371.92	1562.52	1738.46	240.696	1722.36	255.505	241.991	1371.92	1298.56	1379.37	200.754	1365.26	201.804	213.82		800.314	18.9709	800.314	23.2138	800.314	26.4676
1370.35	1501.99	1570.19	222.971	1551.08	240.868	224.19	1370.51	1684.46	1813.68	241	1797.79	255.612	242.28	1370.51	1353.24	1433.07	200.959	1419.13	201.997	213.851		800.796	18.9704	800.796	23.2111	800.796	26.469
1368.94	1538.91	1626.86	223.27	1607.99	240.931	224.476	1369.09	1762.08	1891.69	241.303	1876	255.721	242.568	1369.09	1368.94	1488.32	201.165	1474.57	202.19	213.886		801.278	18.9704	801.278	23.2085	801.278	26.4712
1367.53	1627.17	1684.34	223.57	1665.72	240.998	224.761	1367.68	1818.43	1971.07	241.607	1955.59	255.836	242.857	1367.68	1444.83	1544.1	201.37	1530.54	202.384	213.924		801.76	18.971	801.76	23.206	801.76	26.474
1366.11	1644.58	1742.76	223.87	1724.39	241.068	225.047	1366.27	1949.11	2052.02	241.91	2036.73	255.954	243.147	1366.27	1513.61	1600.52	201.576	1587.13	202.578	213.966		802.242	18.9716	802.242	23.2036	802.242	26.4772
1364.7	1709.78	1800.96	224.17	1782.82	241.144	225.333	1364.86	2035.49	2134.05	242.214	2118.96	256.076	243.436	1364.86	1522.19	1657.22	201.781	1644	202.772	214.012		802.724	18.9717	802.724	23.2007	802.724	26.4798
1363.29	1769.64	1858.92	224.469	1841.02	241.224	225.62	1363.45	2157.23	2216.61	242.517	2201.72	256.201	243.726	1363.45	1633.41	1713.78	201.987	1700.73	202.966	214.06		803.207	18.9707	803.207	23.1968	803.207	26.4812
1361.88	1852.48	1916.23	224.769	1898.55	241.308	225.907	1362.03	2224.08	2299.6	242.821	2284.9	256.328	244.016	1362.03	1689.74	1770.12	202.192	1757.24	203.161	214.11		803.689	18.9681	803.689	23.1916	803.689	26.4809
1360.46	1929.99	1972.74	225.069	1955.29	241.395	226.194	1360.62	2333.37	2381.09	243.124	2366.57	256.46	244.306	1360.62	1845.11	1824.93	202.398	1812.2	203.355	214.164		804.171	18.964	804.171	23.1855	804.171	26.4789
1359.05	1965.02	2027.1	225.369	2009.86	241.488	226.481	1359.21	2407.24	2460.78	243.428	2446.44	256.596	244.596	1359.21	1807.64	1878	202.603	1865.44	203.55	214.221		804.653	18.9587	804.653	23.1792	804.653	26.4757
1357.64	2088.45	2079.11	225.668	2062.09	241.585	226.768	1357.79	2537.67	2538.19	243.731	2524.03	256.733	244.887	1357.79	1888.66	1929.04	202.809	1916.63	203.745	214.28		805.135	18.9533	805.135	23.1735	805.135	26.4718
1356.22	2192.39	2128.46	225.968	2111.66	241.684	227.056	1356.38	2600.87	2611.18	244.035	2597.2	256.874	245.177	1356.38	1985.57	1976.65	203.014	1964.4	203.94	214.342		805.617	18.9483	805.617	23.1691	805.617	26.4679
1354.81	2239.73	2173.8	226.268	2157.21	241.788	227.343	1354.96	2708.24	2679.62	244.338	2665.81	257.017	245.468	1354.96	2119.57	2020.8	203.22	2008.69	204.136	214.407		806.099	18.9445	806.099	23.1663	806.099	26.4644
1353.39	2203.98	2215.1	226.567	2198.71	241.894	227.631	1353.55	2868.59	2741.36	244.641	2727.72	257.165	245.759	1353.55	2090.91	2060.14	203.425	2048.18	204.331	214.474		806.581	18.9422	806.581	23.1651	806.581	26.4614
1351.98	2283.11	2251.13	226.867	2234.94	242.005	227.919	1352.13	2947.6	2796.11	244.945	2782.64	257.314	246.051	1352.13	2090.54	2094.55	203.631	2082.74	204.527	214.544		807.063	18.9413	807.063	23.1648	807.063	26.4588
1350.56	2296.84	2281.78	227.167	2265.79	242.119	228.208	1350.72	3001.85	2842	245.248	2828.69	257.467	246.342	1350.72	2190.87	2122.91	203.836	2111.24	204.723	214.617		807.545	18.9415	807.545	23.1651	807.545	26.4568
1349.15	2457.18	2306.09	227.467	2290.29	242.237	228.496	1349.3	2960.68	2878.66	245.552	2865.51	257.622	246.634	1349.3	2301.77	2145.06	204.042	2133.53	204.919	214.691		808.028	18.9425	808.028	23.1656	808.028	26.4554
1347.73	2430.25	2323.95	227.766	2308.34	242.357	228.785	1347.89	3221.55	2904.76	245.855	2891.76	257.78	246.926	1347.89	2317.26	2160.24	204.247	2148.85	205.115	214.768		808.51	18.9437	808.51	23.1661	808.51	26.4548
1346.32	2368.01	2334.76	228.066	2319.34	242.481	229.074	1346.47	3085	2920.03	246.159	2907.19	257.94	247.218	1346.47	2346.86	2168.34	204.453	2157.08	205.311	214.847		808.992	18.9448	808.992	23.1666	808.992	26.4547
1344.9	2443.5	2338.48	228.366	2323.24	242.608	229.363	1345.06	3116.23	2923.91	246.462	2911.22	258.104	247.511	1345.06	2252.87	2169.08	204.658	2157.96	205.507	214.929		809.474	18.9456	809.474	23.1669	809.474	26.455
1343.48	2428.94	2334.92	228.666	2319.86	242.737	229.652	1343.64	3126.27	2916.35	246.766	2903.81	258.269	247.803	1343.64	2308.95	2162.45	204.863	2151.46	205.704	215.013		809.956	18.9458	809.956	23.1667	809.956	26.4551
1342.07	2449.69	2324.26	228.965	2309.38	242.871	229.941	1342.22	3122.18	2897.47	247.069	2885.08	258.437	248.096	1342.22	2313.84	2148.57	205.069	2137.71	205.901	215.098		810.438	18.9453	810.438	23.1654	810.438	26.4542
1340.65	2431.6	2306.56	229.265	2291.85	243.006	230.231	1340.81	3068.68	2867.99	247.373	2855.74	258.608	248.388	1340.81	2241.07	2127.91	205.274	2117.17	206.097	215.187		810.92	18.9443	810.92	23.1629	810.92	26.4521
1339.23	2346.48	2282.22	229.565	2267.68	243.145	230.52	1339.39	2956.98	2828.19	247.676	2816.08	258.78	248.681	1339.39	2164.81	2100.59	205.48	2089.98	206.294	215.276		811.403	18.9429	811.403	23.159	811.403	26.4487
1337.82	2312.55	2251.93	229.864	2237.56	243.287	230.81	1337.97	2799.46	2779.14	247.98	2767.17	258.954	248.975	1337.97	2086.8	2067.3	205.685	2056.82	206.492	215.368		811.885	18.9416	811.885	23.1538	811.885	26.4449
1336.4	2246.88	2215.8	230.164	2201.6	243.431	231.1	1336.56	2761.92	2722.34	248.283	2710.5	259.132	249.268	1336.56	2026.47	2028.96	205.891	2018.59	206.689	215.463		812.367	18.9407	812.367	23.1482	812.367	26.4417
1334.98	2242.95	2174.65	230.464	2160.61	243.578	231.39	1335.14	2701.47	2658.11	248.587	2646.41	259.311	249.561	1335.14	1996.13	1985.7	206.096	1975.45	206.886	215.558		812.849	18.9404	812.849	23.1427	812.849	26.4402
1333.56	2150.88	2129.13	230.764	2115.25	243.727	231.68	1333.72	2581.1	2588.03	248.89	2576.46	259.492	249.855	1333.72	2015.16	1938.49	206.302	1928.35	207.083	215.655		813.331	18.9408	813.331	23.1377	813.331	26.4412
1332.15	2108.19	2080.28	231.063	2066.56	243.88	231.971	1332.3	2462.54	2513.29	249.194	2501.85	259.675	250.149	1332.3	1845.58	1888.06	206.507	1878.04	207.281	215.755		813.813	18.9416	813.813	23.1334	813.813	26.4445
1330.73	2065.51	2028.07	231.363	2014.5	244.034	232.262	1330.88	2344.02	2435.01	249.497	2423.7	259.86	250.442	1330.88	1815.29	1835.1	206.713	1825.19	207.479	215.856		814.295	18.9422	814.295	23.1295	814.295	26.4493
1329.31	1973.52	1973.5	231.663	1960.08	244.191	232.552	1329.46	2320.69	2354.28	249.801	2343.1	260.047	250.737	1329.46	1790.3	1780.28	206.918	1770.48	207.677	215.959		814.777	18.9421	814.777	23.1254	814.777	26.4546
1327.89	1930.88	1917.16	231.963	1903.9	244.35	232.843	1328.05	2184.62	2272.65	250.104	2261.59	260.237	251.031	1328.05	1701.89	1724.61	207.124	1714.92	207.875	216.064		815.259	18.9411	815.259	23.1208	815.259	26.459
1326.47	1826.61	1859.65	232.262	1846.53	244.511	233.134	1326.63	2110.24	2189.81	250.408	2178.87	260.428	251.325	1326.63	1631.12	1667.85	207.329	1658.27	208.072	216.17		815.741	18.9393	815.741	23.1157	815.741	26.4618
1325.05	1759.36	1801.47	232.562	1788.49	244.675	233.425	1325.21	1946.08	2107.09	250.711	2096.27	260.621	251.619	1325.21	1537.49	1610.88	207.535	1601.4	208.271	216.278		816.224	18.937	816.224	23.1102	816.224	26.4627
1323.63	1692.14	1743.08	232.862	1730.25	244.841	233.716	1323.79	1898.19	2025.13	251.015	2014.43	260.816	251.914	1323.79	1475.59	1554.13	207.74	1544.76	208.469	216.387		816.706	18.9349	816.706	23.105	816.706	26.4619
1322.21	1693.59	1684.9	233.161	1672.2	245.009	234.007	1322.37	1755.25	1944.46	251.318	1933.88	261.012	252.209	1322.37	1464.76	1497.97	207.946	1488.7	208.667	216.499		817.188	18.9335	817.188	23.1004	817.188	26.46
1320.79	1589.44	1627.27	233.461	1614.71	245.18	234.299	1320.95	1744.37	1865.53	251.622	1855.06	261.21	252.504	1320.95	1408.17	1442.71	208.151	1433.54	208.866	216.611		817.67	18.9332	817.67	23.0967	817.67	26.4578
1319.37	1555.72	1570.47	233.761	1558.05	245.352	234.59	1319.53	1721.18	1788.68	251.925	1778.32	261.41	252.799	1319.53	1305.84	1388.61	208.357	1379.53	209.064	216.725		818.152	18.9338	818.152	23.0938	818.152	26.4555
1317.95	1455.15	1514.77	234.061	1502.48	245.527	234.882	1318.11	1580.11	1714.19	252.229	1703.94	261.612	253.094	1318.11	1317.93	1335.85	208.562	1326.88	209.263	216.841		818.634	18.9353	818.634	23.0914	818.634	26.4536
1316.53	1396.83	1460.36	234.36	1448.21	245.703	235.174	1316.68	1534.08	1641.77	252.532	1631.63	261.814	253.389	1316.68	1240.28	1284.27	208.768	1275.39	209.462	216.957		819.116	18.9371	819.116	23.0893	819.116	26.452
1315.11	1336.78	1407.41	234.66	1395.38	245.882	235.466	1315.26	1556.67	1572.57	252.836	1562.54	262.019	253.684	1315.26	1218.96	1234.7	208.973	1225.91	209.661	217.075		819.598	18.939	819.598	23.0875	819.598	26.4507
1313.69	1347.09	1356.03	234.96	1344.13	246.062	235.758	1313.84	1408.67	1506.19	253.139	1496.26	262.226	253.98	1313.84	1137.84	1186.86	209.179	1178.17	209.859	217.195		820.081	18.9407	820.081	23.086	820.081	26.4498
1312.26	1262.45	1306	235.26	1294.22	246.244	236.05	1312.42	1387.32	1442.68	253.443	1432.86	262.433	254.275	1312.42	1090.16	1140.84	209.384	1132.23	210.059	217.316		820.563	18.942	820.563	23.085	820.563	26.4491
1310.84	1272.77	1258.06	235.559	1246.41	246.428	236.342	1311	1339.6	1382.07	253.746	1372.35	262.643	254.571	1311	1060.08	1096.65	209.589	1088.13	210.258	217.439		821.045	18.9428	821.045	23.0847	821.045	26.4483
1309.42	1186.42	1211.93	235.859	1200.39	246.614	236.635	1309.58	1223.36	1324.35	254.05	1314.73	262.854	254.867	1309.58	1052.86	1054.32	209.795	1045.89	210.457	217.562		821.527	18.9433	821.527	23.085	821.527	26.4473
1308	1115.91	1167.61	236.159	1156.2	246.802	236.927	1308.15	1195.02	1269.12	254.353	1259.6	263.065	255.162	1308.15	941.956	1013.59	210	1005.24	210.656	217.687		822.009	18.9433	822.009	23.0856	822.009	26.446
1306.57	1091.12	1124.83	236.458	1113.53	246.99	237.22	1306.73	1135.06	1217.11	254.657	1207.69	263.279	255.458	1306.73	957.601	974.995	210.206	966.738	210.856	217.813		822.491	18.9429	822.491	23.0862	822.491	26.4443
1305.15	1066.33	1084.19	236.758	1073.01	247.181	237.512	1305.31	1134.86	1167.86	254.96	1158.53	263.494	255.755	1305.31	885.403	938.239	210.411	930.067	211.055	217.941		822.973	18.9421	822.973	23.0865	822.973	26.4427
1303.73	1041.55	1045.36	237.058	1034.29	247.374	237.805	1303.88	1129.39	1120.97	255.264	1111.74	263.71	256.051	1303.88	848.359	903.039	210.617	894.949	211.255	218.069		823.455	18.9411	823.455	23.0866	823.455	26.4417
1302.3	957.068	1008.06	237.358	997.11	247.568	238.098	1302.46	1050.16	1077.03	255.567	1067.89	263.928	256.347	1302.46	860.5	869.851	210.822	861.843	211.454	218.198		823.938	18.9401	823.938	23.0865	823.938	26.4419
1300.88	932.316	972.787	237.657	961.947	247.764	238.391	1301.04	993.788	1035.6	255.871	1026.55	264.147	256.643	1301.04	848.056	838.379	211.028	830.451	211.654	218.329		824.42	18.9394	824.42	23.0861	824.42	26.4435
1299.46	951.459	939.229	237.957	928.497	247.962	238.684	1299.61	1023.45	996.303	256.174	987.346	264.366	256.94	1299.61	828.593	808.358	211.233	800.51	211.854	218.461		824.902	18.9388	824.902	23.0854	824.902	26.4464
1298.03	879.328	907.123	238.257	896.499	248.16	238.977	1298.19	932.001	959.61	256.478	950.741	264.588	257.236	1298.19	777.545	780.16	211.439	772.389	212.054	218.594		825.384	18.9385	825.384	23.0839	825.384	26.4499
1296.61	852.848	876.867	238.556	866.349	248.361	239.27	1296.76	984.48	924.889	256.781	916.109	264.81	257.533	1296.76	768.631	753.324	211.644	745.631	212.253	218.728		825.866	18.9382	825.866	23.0811	825.866	26.4532
1295.18	847.431	847.982	238.856	837.569	248.562	239.564	1295.34	957.985	892.521	257.085	883.827	265.034	257.83	1295.34	721.121	728.165	211.85	720.548	212.453	218.863		826.348	18.9376	826.348	23.0768	826.348	26.4553
1293.76	822.721	820.816	239.156	810.505	248.766	239.857	1293.91	908.695	861.942	257.388	853.333	265.259	258.127	1293.91	749.059	704.265	212.055	696.723	212.654	218.999		826.83	18.9369	826.83	23.0709	826.83	26.456
1292.33	829.589	794.926	239.456	784.717	248.97	240.15	1292.49	887.485	833.475	257.692	824.949	265.485	258.424	1292.49	717.354	681.894	212.261	674.425	212.854	219.137		827.312	18.936	827.312	23.064	827.312	26.4552
1290.91	740.008	770.621	239.755	760.511	249.177	240.444	1291.06	811.921	806.611	257.995	798.169	265.712	258.721	1291.06	676.893	660.673	212.466	653.276	213.054	219.274		827.794	18.9352	827.794	23.0571	827.794	26.4536
1289.48	732.863	747.49	240.055	737.478	249.384	240.738	1289.64	838.075	781.624	258.299	773.263	265.941	259.018	1289.64	655.732	640.833	212.672	633.508	213.254	219.414		828.277	18.9348	828.277	23.0509	828.277	26.4519
1288.05	692.413	725.653	240.355	715.739	249.593	241.031	1288.21	834.419	758.058	258.602	749.778	266.17	259.315	1288.21	645.097	622.03	212.877	614.776	213.455	219.554		828.759	18.9349	828.759	23.0464	828.759	26.4505
1286.63	734.353	705.188	240.655	695.369	249.803	241.325	1286.78	785.195	736.001	258.906	727.8	266.4	259.612	1286.78	643.229	604.348	213.083	597.163	213.655	219.695		829.241	18.9354	829.241	23.0439	829.241	26.4499
1285.2	711.441	685.744	240.954	676.019	250.014	241.619	1285.36	818.349	715.493	259.209	707.37	266.632	259.909	1285.36	623.837	587.835	213.288	580.719	213.856	219.837		829.723	18.9363	829.723	23.0434	829.723	26.4499
1283.77	711.313	667.413	241.254	657.782	250.227	241.913	1283.93	751.624	696.154	259.513	688.109	266.864	260.207	1283.93	571.165	572.199	213.494	565.151	214.056	219.979		830.205	18.9373	830.205	23.0445	830.205	26.4502
1282.35	665.642	650.253	241.554	640.713	250.441	242.207	1282.5	753.242	678.045	259.816	670.075	267.097	260.504	1282.5	572.814	557.5	213.699	550.519	214.257	220.123		830.687	18.9383	830.687	23.0469	830.687	26.4505
1280.92	707.556	633.964	241.853	624.515	250.656	242.501	1281.08	758.361	661.198	260.12	653.304	267.332	260.802	1281.08	588.474	543.778	213.905	536.861	214.457	220.268		831.169	18.9392	831.169	23.0502	831.169	26.4507
1279.49	639.138	618.614	242.153	609.254	250.872	242.795	1279.65	658.412	645.296	260.423	637.475	267.568	261.1	1279.65	576.111	530.782	214.11	523.931	214.658	220.413		831.651	18.9401	831.651	23.0542	831.651	26.4507
1278.06	625.017	604.151	242.453	594.879	251.089	243.089	1278.22	670.55	630.384	260.727	622.636	267.804	261.397	1278.22	556.749	518.559	214.315	511.772	214.859	220.559		832.134	18.9409	832.134	23.0586	832.134	26.4505
1276.63	626.655	590.521	242.753	581.336	251.308	243.383	1276.79	682.683	616.393	261.03	608.718	268.041	261.695	1276.79	560.15	507.063	214.521	500.339	215.06	220.706		832.616	18.9416	832.616	23.0627	832.616	26.4498
1275.21	567.039	577.765	243.052	568.664	251.528	243.678	1275.36	633.556	603.256	261.334	595.651	268.279	261.993	1275.36	528.547	496.242	214.726	489.58	215.261	220.854		833.098	18.9419	833.098	23.0659	833.098	26.4484
1273.78	612.432	565.651	243.352	556.635	251.749	243.972	1273.93	712.185	590.912	261.637	583.377	268.518	262.291	1273.93	475.957	486.055	214.932	479.454	215.462	221.003		833.58	18.9415	833.58	23.0672	833.58	26.4457
1272.35	552.84	554.227	243.652	545.293	251.97	244.267	1272.51	647.325	579.381	261.941	571.915	268.759	262.589	1272.51	495.116	476.523	215.137	469.982	215.663	221.152		834.062	18.94	834.062	23.066	834.062	26.4418
1270.92	608.714	543.45	243.952	534.599	252.193	244.561	1271.08	661.203	568.443	262.244	561.045	268.999	262.887	1271.08	510.77	467.469	215.343	460.989	215.864	221.303		834.544	18.9374	834.544	23.0621	834.544	26.4366
1269.49	584.121	533.278	244.251	524.508	252.417	244.856	1269.65	654.089	558.137	262.548	550.806	269.241	263.185	1269.65	444.221	458.929	215.548	452.507	216.065	221.453		835.026	18.9335	835.026	23.0557	835.026	26.4308
1268.06	556.039	523.673	244.551	514.982	252.642	245.151	1268.22	603.262	548.413	262.851	541.148	269.483	263.483	1268.22	465.124	450.865	215.754	444.501	216.266	221.605		835.508	18.9287	835.508	23.0476	835.508	26.4251
1266.63	487.758	514.596	244.851	505.984	252.868	245.445	1266.79	596.161	539.23	263.155	532.03	269.727	263.782	1266.79	438.817	443.245	215.959	436.939	216.467	221.757		835.99	18.9234	835.99	23.0385	835.99	26.4199
1265.2	543.605	506.014	245.15	497.48	253.095	245.74	1265.36	562.843	530.546	263.458	523.412	269.971	264.08	1265.36	417.762	436.037	216.165	429.787	216.669	221.911		836.472	18.9178	836.472	23.0292	836.472	26.4156
1263.77	494.574	497.894	245.45	489.436	253.323	246.035	1263.93	566.237	522.328	263.762	515.258	270.216	264.378	1263.93	426.426	429.214	216.37	423.02	216.87	222.064		836.955	18.9122	836.955	23.02	836.955	26.4119
1262.34	538.168	490.204	245.75	481.822	253.552	246.33	1262.5	588.851	514.541	264.065	507.533	270.462	264.677	1262.5	435.086	422.749	216.576	416.61	217.071	222.219		837.437	18.9069	837.437	23.011	837.437	26.4082
1260.91	511.866	482.918	246.05	474.611	253.782	246.625	1261.06	586.998	507.102	264.369	500.156	270.708	264.975	1261.06	448.984	416.573	216.781	410.489	217.273	222.374		837.919	18.902	837.919	23.0022	837.919	26.4043
1259.48	483.828	476.007	246.35	467.773	254.013	246.92	1259.63	555.452	500.089	264.672	493.205	270.955	265.274	1259.63	424.449	410.753	216.987	404.723	217.474	222.53		838.401	18.8978	838.401	22.9937	838.401	26.4001
1258.04	481.995	469.4	246.649	461.239	254.244	247.215	1258.2	560.592	493.424	264.976	486.599	271.203	265.573	1258.2	389.445	405.223	217.192	399.245	217.676	222.686		838.883	18.8948	838.883	22.9862	838.883	26.396
1256.61	490.638	463.169	246.949	455.08	254.476	247.51	1256.77	518.585	487.081	265.279	480.317	271.452	265.871	1256.77	424.297	399.962	217.398	394.036	217.877	222.843		839.365	18.8934	839.365	22.9802	839.365	26.3931
1255.18	462.619	457.245	247.249	449.227	254.71	247.805	1255.34	528.967	481.04	265.583	474.334	271.701	266.17	1255.34	427.713	394.952	217.603	389.079	218.079	223.001		839.847	18.8937	839.847	22.9763	839.847	26.392
1253.75	473.008	451.607	247.548	443.659	254.944	248.101	1253.91	485.236	475.281	265.886	468.633	271.951	266.469	1253.91	420.654	390.179	217.809	384.356	218.281	223.16		840.33	18.8957	840.33	22.9749	840.33	26.3928
1252.32	465.943	446.237	247.848	438.357	255.18	248.396	1252.47	520.051	469.746	266.19	463.156	272.202	266.768	1252.47	408.363	385.592	218.014	379.82	218.482	223.318		840.812	18.8991	840.812	22.9755	840.812	26.3953
1250.88	451.901	441.081	248.148	433.269	255.415	248.691	1251.04	485.062	464.499	266.493	457.966	272.453	267.067	1251.04	375.138	381.246	218.22	375.523	218.684	223.478		841.294	18.903	841.294	22.9773	841.294	26.3985
1249.45	457.053	436.197	248.447	428.454	255.652	248.987	1249.61	490.208	459.484	266.797	453.007	272.705	267.366	1249.61	394.26	377.093	218.425	371.419	218.886	223.638		841.776	18.9067	841.776	22.9794	841.776	26.401
1248.02	451.739	431.535	248.747	423.857	255.89	249.282	1248.17	465.701	454.653	267.1	448.231	272.958	267.665	1248.17	359.305	373.093	218.631	367.468	219.088	223.798		842.258	18.9095	842.258	22.9809	842.258	26.4021
1246.58	467.352	427.046	249.047	419.435	256.128	249.578	1246.74	500.495	450.063	267.404	443.695	273.212	267.964	1246.74	392.374	369.293	218.836	363.715	219.29	223.96		842.74	18.9109	842.74	22.9813	842.74	26.4015
1245.15	416.706	422.786	249.347	415.239	256.367	249.873	1245.31	462.047	445.667	267.707	439.353	273.466	268.263	1245.31	352.202	365.653	219.042	360.123	219.492	224.122		843.222	18.911	843.222	22.9809	843.222	26.3995
1243.71	441.036	418.679	249.647	411.196	256.607	250.169	1243.87	451.504	441.423	268.011	435.162	273.72	268.562	1243.87	369.571	362.139	219.247	356.656	219.694	224.284		843.704	18.9101	843.704	22.98	843.704	26.3971
1242.28	425.271	414.775	249.946	407.355	256.848	250.465	1242.44	444.452	437.383	268.314	431.175	273.976	268.861	1242.44	360.79	358.794	219.452	353.357	219.896	224.447		844.186	18.9084	844.186	22.9791	844.186	26.3948
1240.85	416.481	411.033	250.246	403.675	257.089	250.76	1241	449.6	433.479	268.618	427.322	274.231	269.161	1241	390.35	355.561	219.658	350.169	220.098	224.61		844.668	18.9065	844.668	22.9781	844.668	26.3932
1239.41	388.53	407.418	250.546	400.122	257.331	251.056	1239.57	435.58	429.759	268.921	423.653	274.488	269.46	1239.57	364.145	352.479	219.863	347.131	220.3	224.774		845.151	18.9045	845.151	22.9771	845.151	26.392
1237.98	419.816	403.976	250.845	396.74	257.574	251.352	1238.13	414.598	426.159	269.225	420.104	274.745	269.759	1238.13	339.692	349.496	220.069	344.193	220.502	224.939		845.633	18.9025	845.633	22.9755	845.633	26.3908
1236.54	390.132	400.645	251.145	393.47	257.817	251.648	1236.7	442.391	422.726	269.528	416.722	275.002	270.059	1236.7	351.823	346.65	220.274	341.39	220.704	225.104		846.115	18.9006	846.115	22.9729	846.115	26.3892
1235.1	405.734	397.447	251.445	390.331	258.062	251.944	1235.26	426.639	419.402	269.832	413.447	275.26	270.358	1235.26	330.863	343.892	220.48	338.676	220.906	225.269		846.597	18.8988	846.597	22.9691	846.597	26.387
1233.67	365.617	394.397	251.744	387.339	258.307	252.24	1233.83	440.491	416.229	270.135	410.323	275.519	270.658	1233.83	330.803	341.258	220.685	336.085	221.109	225.435		847.079	18.897	847.079	22.9643	847.079	26.3843
1232.23	356.848	391.441	252.044	384.441	258.552	252.536	1232.39	419.522	413.154	270.439	407.296	275.779	270.957	1232.39	332.485	338.704	220.891	333.573	221.311	225.602		847.561	18.8951	847.561	22.9586	847.561	26.3815
1230.8	374.188	388.619	252.344	381.677	258.799	252.832	1230.95	455.996	410.195	270.742	404.384	276.038	271.257	1230.95	295.876	336.244	221.096	331.155	221.513	225.768		848.043	18.893	848.043	22.9523	848.043	26.379
1229.36	382.821	385.882	252.644	378.997	259.045	253.128	1229.52	358.467	407.368	271.046	401.605	276.299	271.557	1229.52	328.885	333.892	221.302	328.844	221.716	225.936		848.525	18.8906	848.525	22.9455	848.525	26.3769
1227.92	353.176	383.248	252.944	376.419	259.293	253.424	1228.08	391.459	404.625	271.349	398.908	276.559	271.856	1228.08	344.484	331.608	221.507	326.601	221.918	226.104		849.008	18.8877	849.008	22.9384	849.008	26.375
1226.49	358.331	380.731	253.243	373.956	259.541	253.72	1226.64	405.305	401.983	271.653	396.312	276.821	272.156	1226.64	311.372	329.406	221.713	324.439	222.12	226.272		849.49	18.8844	849.49	22.9309	849.49	26.3727
1225.05	349.571	378.286	253.543	371.566	259.79	254.016	1225.21	408.711	399.458	271.956	393.832	277.083	272.456	1225.21	299.141	327.299	221.918	322.372	222.323	226.441		849.972	18.8807	849.972	22.9231	849.972	26.3698
1223.61	349.508	375.93	253.843	369.264	260.039	254.312	1223.77	410.376	397.005	272.26	391.423	277.345	272.755	1223.77	309.521	325.25	222.124	320.362	222.525	226.61		850.454	18.877	850.454	22.9152	850.454	26.3659
1222.17	328.583	373.659	254.142	367.046	260.289	254.609	1222.33	358.145	394.64	272.563	389.103	277.608	273.055	1222.33	262.524	323.273	222.329	318.424	222.728	226.779		850.936	18.8737	850.936	22.9076	850.936	26.3613
1220.73	377.194	371.469	254.442	364.909	260.539	254.905	1220.89	398.061	392.36	272.867	386.867	277.871	273.355	1220.89	323.316	321.365	222.535	316.555	222.93	226.949		851.418	18.871	851.418	22.9007	851.418	26.3562
1219.3	363.223	369.373	254.742	362.865	260.791	255.201	1219.45	389.299	390.161	273.17	384.712	278.135	273.655	1219.45	316.306	319.523	222.74	314.751	223.133	227.12		851.9	18.869	851.9	22.8946	851.9	26.3511
1217.86	344.044	367.335	255.042	360.878	261.042	255.498	1218.01	370.115	388.041	273.474	382.634	278.399	273.955	1218.01	272.808	317.745	222.946	313.009	223.336	227.291		852.382	18.8674	852.382	22.8893	852.382	26.3464
1216.42	324.872	365.368	255.341	358.962	261.295	255.794	1216.58	380.473	386.011	273.777	380.646	278.664	274.255	1216.58	328.353	316.039	223.151	311.341	223.538	227.462		852.865	18.8658	852.865	22.8845	852.865	26.3422
1214.98	323.077	363.469	255.641	357.114	261.547	256.09	1215.14	369.982	384.036	274.081	378.714	278.929	274.555	1215.14	309.187	314.379	223.357	309.717	223.741	227.634		853.347	18.8638	853.347	22.88	853.347	26.3386
1213.54	324.755	361.637	255.941	355.331	261.801	256.387	1213.7	352.549	382.13	274.384	376.849	279.195	274.855	1213.7	283.081	312.774	223.562	308.149	223.944	227.806		853.829	18.8613	853.829	22.876	853.829	26.3356
1212.1	307.333	359.867	256.24	353.61	262.055	256.683	1212.26	361.167	380.291	274.688	375.05	279.461	275.155	1212.26	309.076	311.223	223.768	306.633	224.146	227.978		854.311	18.8584	854.311	22.8727	854.311	26.3335
1210.66	333.319	358.158	256.54	351.949	262.309	256.98	1210.82	353.086	378.514	274.991	373.314	279.727	275.455	1210.82	281.243	309.723	223.973	305.169	224.349	228.151		854.793	18.8555	854.793	22.8707	854.793	26.3324
1209.22	334.994	356.507	256.84	350.346	262.564	257.276	1209.38	351.086	376.799	275.295	371.639	279.994	275.756	1209.38	300.286	308.273	224.178	303.754	224.552	228.324		855.275	18.8529	855.275	22.8703	855.275	26.3325
1207.78	331.463	354.911	257.14	348.798	262.819	257.573	1207.94	348.086	375.143	275.598	370.022	280.261	276.056	1207.94	277.671	306.871	224.384	302.386	224.755	228.498		855.757	18.8511	855.757	22.8716	855.757	26.3336
1206.34	317.523	353.37	257.439	347.304	263.075	257.87	1206.5	345.086	373.543	275.902	368.461	280.529	276.356	1206.5	277.621	305.514	224.589	301.064	224.958	228.671		856.239	18.8502	856.239	22.8743	856.239	26.3355
1204.9	310.527	351.881	257.739	345.861	263.332	258.166	1205.05	342.086	371.985	276.205	366.942	280.797	276.656	1205.05	310.533	304.192	224.795	299.775	225.161	228.845		856.721	18.85	856.721	22.8775	856.721	26.3375
1203.45	339.957	350.43	258.039	344.456	263.588	258.463	1203.61	339.902	370.491	276.509	365.487	281.065	276.957	1203.61	253.238	302.922	225	298.539	225.363	229.02		857.204	18.8503	857.204	22.8805	857.204	26.3389
1202.01	293.073	349.039	258.339	343.11	263.846	258.76	1202.17	336.434	369.049	276.812	364.082	281.334	277.257	1202.17	244.522	301.693	225.206	297.344	225.566	229.195		857.686	18.8508	857.686	22.8826	857.686	26.3394
1200.57	320.762	347.694	258.638	341.81	264.104	259.057	1200.73	325.97	367.655	277.116	362.725	281.603	277.557	1200.73	270.486	300.504	225.411	296.187	225.769	229.37		858.168	18.8512	858.168	22.8835	858.168	26.3389
1199.13	306.836	346.394	258.938	340.554	264.362	259.353	1199.29	317.244	366.307	277.419	361.414	281.873	277.858	1199.29	254.835	299.353	225.617	295.068	225.972	229.546		858.65	18.8515	858.65	22.8835	858.65	26.3376
1197.69	285.982	345.137	259.238	339.341	264.621	259.65	1197.85	348.385	365.005	277.723	360.149	282.143	278.158	1197.85	261.722	298.238	225.822	293.985	226.175	229.722		859.132	18.8515	859.132	22.8829	859.132	26.3362
1196.24	318.856	343.911	259.538	338.159	264.88	259.947	1196.4	296.334	363.735	278.026	358.915	282.413	278.459	1196.4	259.942	297.15	226.028	292.929	226.378	229.898		859.614	18.8514	859.614	22.8817	859.614	26.3348
1194.8	265.088	342.736	259.837	337.026	265.14	260.244	1194.96	310.142	362.518	278.33	357.734	282.684	278.759	1194.96	273.757	296.105	226.233	291.915	226.581	230.075		860.096	18.8509	860.096	22.8799	860.096	26.3336
1193.36	315.277	341.599	260.137	335.932	265.4	260.541	1193.52	306.622	361.342	278.633	356.593	282.955	279.06	1193.52	244.258	295.093	226.439	290.934	226.784	230.252		860.578	18.8498	860.578	22.8773	860.578	26.3325
1191.91	282.312	340.49	260.437	334.865	265.661	260.838	1192.07	327.35	360.195	278.937	355.481	283.227	279.36	1192.07	254.606	294.105	226.644	289.976	226.988	230.429		861.061	18.8483	861.061	22.8733	861.061	26.3313
1190.47	306.505	339.427	260.736	333.844	265.922	261.135	1190.63	309.975	359.095	279.24	354.416	283.499	279.661	1190.63	258.023	293.155	226.85	289.057	227.191	230.607		861.543	18.8462	861.543	22.868	861.543	26.3296
1189.03	268.36	338.399	261.036	332.857	266.183	261.432	1189.19	320.307	358.032	279.544	353.386	283.771	279.962	1189.19	249.32	292.236	227.055	288.168	227.394	230.784		862.025	18.844	862.025	22.8617	862.025	26.3277
1187.58	280.429	337.396	261.336	331.894	266.445	261.729	1187.74	289.09	356.994	279.847	352.383	284.043	280.262	1187.74	256.2	291.337	227.261	287.299	227.597	230.962		862.507	18.8419	862.507	22.8551	862.507	26.3256
1186.14	302.878	336.434	261.636	330.972	266.707	262.026	1186.3	321.922	356	280.151	351.422	284.316	280.563	1186.3	276.923	290.474	227.466	286.465	227.8	231.141		862.989	18.8403	862.989	22.8491	862.989	26.3237
1184.69	271.676	335.495	261.935	330.074	266.97	262.323	1184.85	314.943	355.03	280.454	350.486	284.589	280.864	1184.85	242.264	289.63	227.672	285.65	228.003	231.32		863.471	18.8393	863.471	22.8442	863.471	26.3219
1183.25	280.278	334.596	262.235	329.213	267.233	262.62	1183.41	307.965	354.101	280.758	349.589	284.863	281.164	1183.41	261.252	288.819	227.877	284.868	228.207	231.499		863.953	18.8391	863.953	22.8409	863.953	26.3202
1181.8	306.174	333.718	262.535	328.374	267.496	262.917	1181.96	299.261	353.194	281.061	348.714	285.137	281.465	1181.96	250.826	288.027	228.083	284.104	228.41	231.678		864.435	18.8391	864.435	22.8388	864.435	26.3182
1180.36	250.775	332.876	262.834	327.57	267.76	263.214	1180.52	292.289	352.325	281.365	347.877	285.411	281.766	1180.52	242.133	287.266	228.288	283.371	228.613	231.857		864.917	18.8393	864.917	22.8375	864.917	26.3158
1178.91	287.043	332.054	263.134	326.787	268.024	263.512	1179.07	323.362	351.477	281.668	347.061	285.685	282.067	1179.07	252.464	286.522	228.493	282.655	228.816	232.037		865.399	18.8394	865.399	22.8369	865.399	26.3132
1177.47	255.872	331.267	263.434	326.037	268.289	263.809	1177.62	280.081	350.657	281.972	346.272	285.96	282.368	1177.62	228.214	285.801	228.699	281.961	229.02	232.217		865.882	18.8396	865.882	22.8366	865.882	26.3108
1176.02	273.111	330.499	263.734	325.306	268.554	264.106	1176.18	331.888	349.871	282.275	345.518	286.235	282.668	1176.18	243.73	285.108	228.904	281.296	229.223	232.398		866.364	18.8398	866.364	22.837	866.364	26.3095
1174.57	278.246	329.755	264.033	324.6	268.819	264.403	1174.73	250.6	349.105	282.579	344.782	286.51	282.969	1174.73	259.241	284.43	229.11	280.645	229.427	232.578		866.846	18.8405	866.846	22.8383	866.846	26.3098
1173.13	255.733	329.043	264.333	323.924	269.085	264.701	1173.29	283.386	348.37	282.882	344.078	286.786	283.27	1173.29	214.267	283.779	229.315	280.021	229.63	232.759		867.328	18.8415	867.328	22.8404	867.328	26.312
1171.68	260.87	328.348	264.633	323.265	269.351	264.998	1171.84	285.062	347.654	283.185	343.392	287.062	283.571	1171.84	252.237	283.143	229.521	279.411	229.833	232.94		867.81	18.8427	867.81	22.8432	867.81	26.3158
1170.23	250.459	327.676	264.933	322.629	269.617	265.295	1170.39	309.194	346.961	283.489	342.729	287.338	283.872	1170.39	214.19	282.526	229.726	278.82	230.037	233.122		868.292	18.8437	868.292	22.846	868.292	26.3203
1168.78	252.141	327.026	265.232	322.015	269.884	265.593	1168.94	278.052	346.291	283.793	342.089	287.615	284.173	1168.94	246.965	281.928	229.932	278.248	230.24	233.303		868.774	18.8438	868.774	22.8481	868.774	26.3245
1167.34	272.816	326.405	265.532	321.428	270.151	265.89	1167.5	274.548	345.651	284.096	341.477	287.892	284.474	1167.5	233.107	281.353	230.137	277.699	230.444	233.485		869.256	18.8429	869.256	22.8489	869.256	26.3274
1165.89	252.05	325.798	265.832	320.855	270.418	266.187	1166.05	283.131	345.025	284.399	340.88	288.169	284.775	1166.05	248.602	280.792	230.343	277.162	230.647	233.667		869.739	18.8409	869.739	22.8483	869.739	26.3288
1164.44	258.909	325.211	266.132	320.303	270.686	266.485	1164.6	277.901	344.421	284.703	340.305	288.446	285.076	1164.6	226.118	280.247	230.548	276.643	230.851	233.85		870.221	18.8382	870.221	22.8467	870.221	26.3288
1162.99	251.959	324.644	266.431	319.77	270.954	266.782	1163.15	267.496	343.837	285.007	339.749	288.723	285.377	1163.15	232.981	279.719	230.754	276.14	231.054	234.032		870.703	18.8352	870.703	22.8445	870.703	26.3282
1161.54	272.619	324.096	266.731	319.256	271.223	267.08	1161.7	260.546	343.273	285.31	339.213	289.001	285.679	1161.7	217.41	279.208	230.959	275.653	231.258	234.215		871.185	18.8324	871.185	22.8422	871.185	26.3275
1160.09	272.57	323.567	267.031	318.76	271.491	267.377	1160.25	286.377	342.728	285.613	338.696	289.279	285.98	1160.25	200.119	278.712	231.165	275.182	231.461	234.398		871.667	18.8303	871.667	22.8401	871.667	26.3271
1158.64	282.87	323.056	267.33	318.282	271.76	267.675	1158.8	263.902	342.202	285.917	338.198	289.558	286.281	1158.8	219.056	278.232	231.37	274.725	231.665	234.582		872.149	18.8288	872.149	22.838	872.149	26.327
1157.19	263.849	322.562	267.63	317.821	272.03	267.972	1157.35	253.507	341.694	286.221	337.717	289.836	286.582	1157.35	222.466	277.766	231.576	274.284	231.869	234.765		872.631	18.8279	872.631	22.8356	872.631	26.3269
1155.74	229.318	322.086	267.93	317.377	272.299	268.27	1155.9	250.013	341.204	286.524	337.254	290.115	286.883	1155.9	251.737	277.315	231.781	273.857	232.072	234.949		873.113	18.8274	873.113	22.8325	873.113	26.3264
1154.29	243.067	321.626	268.23	316.949	272.569	268.567	1154.45	270.655	340.731	286.827	336.807	290.394	287.185	1154.45	224.109	276.879	231.987	273.443	232.276	235.133		873.596	18.8273	873.596	22.8286	873.596	26.3254
1152.84	248.194	321.182	268.529	316.537	272.839	268.865	1153	243.028	340.274	287.131	336.377	290.674	287.486	1153	225.792	276.455	232.192	273.043	232.48	235.317		874.078	18.8275	874.078	22.8243	874.078	26.3239
1151.39	268.829	320.754	268.829	316.14	273.11	269.1625???????????????????????????????????????????????????????????????????????????????????????????????????????????????????????????????????????????????????????????????????????????????????????????????????????????????????????????????????????????????????????????????????????????????????????????????????????????????????????????????????????????????????????????????????????????????????????????????????????…	1151.55	256.771	339.834	287.435	335.963	290.953	287.787	1151.55	210.242	276.046	232.398	272.656	232.683	235.501		874.56	18.8282	874.56	22.8201	874.56	26.3225
--	--	--	--	--	--	--	1150.1	287.738	339.41	287.738	335.564	291.233	288.0883????????????????????????????????????????????????????????????????????????????	1150.1	232.603	275.649	232.603	272.282	232.887	235.6861???????????????????????????????????????????????????????????????????????????????		875.042	18.8294	875.042	22.8165	875.042	26.3214
--	--	--	--	--	--	--	--	--	--	--	--	--	--	1150.1	232.603	275.649	232.603	272.282	232.887	235.6861???????????????????????????????????????????????????????????????????????????????		875.524	18.8311	875.524	22.8139	875.524	26.3212
																						876.006	18.8331	876.006	22.8124	876.006	26.3219
																						876.488	18.8353	876.488	22.8121	876.488	26.3234
																						876.97	18.8375	876.97	22.8129	876.97	26.3256
																						877.452	18.8396	877.452	22.8146	877.452	26.3284
																						877.935	18.8418	877.935	22.8174	877.935	26.3317
																						878.417	18.844	878.417	22.8212	878.417	26.3355
																						878.899	18.8463	878.899	22.8259	878.899	26.3396
																						879.381	18.8486	879.381	22.8311	879.381	26.3437
																						879.863	18.8506	879.863	22.8362	879.863	26.3473
																						880.345	18.8523	880.345	22.8406	880.345	26.35
																						880.827	18.8534	880.827	22.8439	880.827	26.3516
																						881.309	18.8543	881.309	22.8461	881.309	26.3525
																						881.792	18.8554	881.792	22.8475	881.792	26.353
																						882.274	18.857	882.274	22.8483	882.274	26.3538
																						882.756	18.8594	882.756	22.8489	882.756	26.3551
																						883.238	18.8625	883.238	22.849	883.238	26.357
																						883.72	18.866	883.72	22.8483	883.72	26.3589
																						884.202	18.8692	884.202	22.8463	884.202	26.3601
																						884.684	18.8716	884.684	22.8429	884.684	26.3598
																						885.166	18.8729	885.166	22.8381	885.166	26.3578
																						885.648	18.8729	885.648	22.8325	885.648	26.3541
																						886.131	18.872	886.131	22.8267	886.131	26.3491
																						886.613	18.8704	886.613	22.8212	886.613	26.3435
																						887.095	18.8685	887.095	22.8164	887.095	26.3378
																						887.577	18.8663	887.577	22.8123	887.577	26.3325
																						888.059	18.8639	888.059	22.8085	888.059	26.3278
																						888.541	18.8614	888.541	22.8049	888.541	26.3237
																						889.023	18.8587	889.023	22.8014	889.023	26.3203
																						889.505	18.8561	889.505	22.7983	889.505	26.3177
																						889.987	18.8537	889.987	22.7959	889.987	26.3159
																						890.47	18.8517	890.47	22.7942	890.47	26.3148
																						890.952	18.8502	890.952	22.7934	890.952	26.314
																						891.434	18.849	891.434	22.7932	891.434	26.3135
																						891.916	18.848	891.916	22.7932	891.916	26.3129
																						892.398	18.8471	892.398	22.7932	892.398	26.3124
																						892.88	18.8462	892.88	22.7931	892.88	26.3122
																						893.362	18.8454	893.362	22.7929	893.362	26.3127
																						893.844	18.8449	893.844	22.7928	893.844	26.3141
																						894.327	18.8447	894.327	22.7926	894.327	26.3163
																						894.809	18.8448	894.809	22.7921	894.809	26.3187
																						895.291	18.8452	895.291	22.7907	895.291	26.3207
																						895.773	18.8454	895.773	22.7881	895.773	26.3216
																						896.255	18.8454	896.255	22.784	896.255	26.3209
																						896.737	18.845	896.737	22.7788	896.737	26.3187
																						897.219	18.8442	897.219	22.7731	897.219	26.3153
																						897.701	18.8434	897.701	22.7677	897.701	26.3113
																						898.183	18.8426	898.183	22.7632	898.183	26.3072
																						898.666	18.8421	898.666	22.7598	898.666	26.3033
																						899.148	18.8417	899.148	22.7573	899.148	26.2994
																						899.63	18.8414	899.63	22.7555	899.63	26.2955
																						900.112	18.8411	900.112	22.7538	900.112	26.2913
																						900.594	18.8405	900.594	22.7522	900.594	26.2872
																						901.076	18.8397	901.076	22.7505	901.076	26.2833
																						901.558	18.8385	901.558	22.7491	901.558	26.2801
																						902.04	18.8369	902.04	22.7481	902.04	26.2779
																						902.523	18.8347	902.523	22.7474	902.523	26.2769
																						903.005	18.8319	903.005	22.747	903.005	26.2767
																						903.487	18.8285	903.487	22.7464	903.487	26.2771
																						903.969	18.8245	903.969	22.7455	903.969	26.2775
																						904.451	18.8205	904.451	22.7441	904.451	26.2778
																						904.933	18.8166	904.933	22.7422	904.933	26.2777
																						905.415	18.8131	905.415	22.7399	905.415	26.2772
																						905.897	18.8101	905.897	22.7369	905.897	26.276
																						906.38	18.8075	906.38	22.7331	906.38	26.2738
																						906.862	18.8051	906.862	22.728	906.862	26.2705
																						907.344	18.8027	907.344	22.7216	907.344	26.2658
																						907.826	18.8002	907.826	22.7141	907.826	26.2598
																						908.308	18.7979	908.308	22.706	908.308	26.2529
																						908.79	18.7959	908.79	22.6983	908.79	26.2457
																						909.272	18.7945	909.272	22.6917	909.272	26.2387
																						909.754	18.7936	909.754	22.6868	909.754	26.2325
																						910.236	18.793	910.236	22.6834	910.236	26.2269
																						910.718	18.7923	910.718	22.681	910.718	26.2219
																						911.201	18.7911	911.201	22.679	911.201	26.2171
																						911.683	18.789	911.683	22.6767	911.683	26.2124
																						912.165	18.7861	912.165	22.6741	912.165	26.2078
																						912.647	18.7827	912.647	22.6711	912.647	26.2035
																						913.129	18.7789	913.129	22.6681	913.129	26.1996
																						913.611	18.7752	913.611	22.6653	913.611	26.1962
																						914.093	18.7714	914.093	22.6626	914.093	26.1929
																						914.575	18.7674	914.575	22.6596	914.575	26.1894
																						915.058	18.7628	915.058	22.6557	915.058	26.1852
																						915.54	18.7576	915.54	22.6506	915.54	26.1804
																						916.022	18.7518	916.022	22.6444	916.022	26.1751
																						916.504	18.7458	916.504	22.6373	916.504	26.1697
																						916.986	18.7399	916.986	22.63	916.986	26.1647
																						917.468	18.7345	917.468	22.6228	917.468	26.16
																						917.95	18.7299	917.95	22.6159	917.95	26.1555
																						918.432	18.7258	918.432	22.609	918.432	26.1505
																						918.914	18.7221	918.914	22.6019	918.914	26.1445
																						919.397	18.7185	919.397	22.5942	919.397	26.1371
																						919.879	18.715	919.879	22.5861	919.879	26.1286
																						920.361	18.7118	920.361	22.5778	920.361	26.1194
																						920.843	18.7091	920.843	22.5698	920.843	26.1101
																						921.325	18.7069	921.325	22.5627	921.325	26.1012
																						921.807	18.7054	921.807	22.5565	921.807	26.0926
																						922.289	18.7041	922.289	22.551	922.289	26.0843
																						922.771	18.7026	922.771	22.5456	922.771	26.0757
																						923.254	18.7005	923.254	22.5401	923.254	26.0666
																						923.736	18.6973	923.736	22.5341	923.736	26.057
																						924.218	18.6932	924.218	22.5277	924.218	26.0473
																						924.7	18.6885	924.7	22.5213	924.7	26.0382
																						925.182	18.6837	925.182	22.5153	925.182	26.0302
																						925.664	18.6791	925.664	22.51	925.664	26.0237
																						926.146	18.675	926.146	22.5053	926.146	26.0185
																						926.628	18.6716	926.628	22.5013	926.628	26.0145
																						927.111	18.6689	927.111	22.4977	927.111	26.0115
																						927.593	18.6666	927.593	22.4946	927.593	26.0093
																						928.075	18.6649	928.075	22.4921	928.075	26.0079
																						928.557	18.6636	928.557	22.4903	928.557	26.0074
																						929.039	18.6628	929.039	22.4892	929.039	26.0078
																						929.521	18.6624	929.521	22.4885	929.521	26.0087
																						930.003	18.6623	930.003	22.4879	930.003	26.0098
																						930.485	18.6624	930.485	22.4869	930.485	26.0106
																						930.967	18.6625	930.967	22.4852	930.967	26.0107
																						931.449	18.6626	931.449	22.4829	931.449	26.0101
																						931.932	18.6628	931.932	22.4803	931.932	26.009
																						932.414	18.6631	932.414	22.4779	932.414	26.0077
																						932.896	18.6636	932.896	22.4761	932.896	26.0064
																						933.378	18.6642	933.378	22.475	933.378	26.0051
																						933.86	18.665	933.86	22.4744	933.86	26.0037
																						934.342	18.6659	934.342	22.4742	934.342	26.0022
																						934.824	18.667	934.824	22.4742	934.824	26.0007
																						935.307	18.6685	935.307	22.4744	935.307	25.9995
																						935.789	18.6706	935.789	22.4753	935.789	25.9992
																						936.271	18.6736	936.271	22.4773	936.271	26.0004
																						936.753	18.6776	936.753	22.4807	936.753	26.0032
																						937.235	18.6824	937.235	22.4854	937.235	26.0077
																						937.717	18.6877	937.717	22.491	937.717	26.0132
																						938.199	18.6929	938.199	22.4969	938.199	26.0191
																						938.681	18.6975	938.681	22.5024	938.681	26.0246
																						939.163	18.701	939.163	22.5068	939.163	26.0293
																						939.645	18.7035	939.645	22.5101	939.645	26.033
																						940.128	18.7048	940.128	22.5121	940.128	26.0357
																						940.61	18.7051	940.61	22.5131	940.61	26.0375
																						941.092	18.7047	941.092	22.5131	941.092	26.0386
																						941.574	18.7036	941.574	22.512	941.574	26.0389
																						942.056	18.7021	942.056	22.5099	942.056	26.0382
																						942.538	18.7001	942.538	22.5066	942.538	26.0365
																						943.02	18.6978	943.02	22.5023	943.02	26.0339
																						943.502	18.6955	943.502	22.4974	943.502	26.0305
																						943.985	18.693	943.985	22.4922	943.985	26.0265
																						944.467	18.6906	944.467	22.487	944.467	26.0217
																						944.949	18.6883	944.949	22.4818	944.949	26.016
																						945.431	18.686	945.431	22.4765	945.431	26.0093
																						945.913	18.6837	945.913	22.4712	945.913	26.0014
																						946.395	18.6816	946.395	22.4657	946.395	25.9927
																						946.877	18.68	946.877	22.4603	946.877	25.984
																						947.359	18.6794	947.359	22.4555	947.359	25.9761
																						947.841	18.6798	947.841	22.4516	947.841	25.9697
																						948.324	18.6815	948.324	22.4489	948.324	25.9652
																						948.806	18.684	948.806	22.4471	948.806	25.9623
																						949.288	18.6867	949.288	22.4459	949.288	25.9605
																						949.77	18.689	949.77	22.4448	949.77	25.9588
																						950.252	18.6901	950.252	22.4433	950.252	25.9567
																						950.734	18.6897	950.734	22.4413	950.734	25.9539
																						951.216	18.6878	951.216	22.4388	951.216	25.9504
																						951.698	18.6847	951.698	22.4358	951.698	25.9466
																						952.181	18.6807	952.181	22.4326	952.181	25.9427
																						952.663	18.6761	952.663	22.4287	952.663	25.9386
																						953.145	18.6714	953.145	22.4237	953.145	25.934
																						953.627	18.6664	953.627	22.4173	953.627	25.9285
																						954.109	18.6613	954.109	22.4092	954.109	25.9217
																						954.591	18.656	954.591	22.3997	954.591	25.9137
																						955.073	18.6508	955.073	22.3892	955.073	25.9048
																						955.555	18.6457	955.555	22.3786	955.555	25.8955
																						956.038	18.6409	956.038	22.3684	956.038	25.8861
																						956.52	18.6366	956.52	22.359	956.52	25.877
																						957.002	18.6326	957.002	22.3502	957.002	25.8678
																						957.484	18.629	957.484	22.3417	957.484	25.8584
																						957.966	18.6256	957.966	22.3331	957.966	25.8486
																						958.448	18.6223	958.448	22.3246	958.448	25.8385
																						958.93	18.6192	958.93	22.3161	958.93	25.8285
																						959.412	18.6162	959.412	22.3084	959.412	25.8189
																						959.894	18.6135	959.894	22.3017	959.894	25.8103
																						960.376	18.6111	960.376	22.2966	960.376	25.803
																						960.859	18.6089	960.859	22.2929	960.859	25.7969
																						961.341	18.607	961.341	22.2904	961.341	25.792
																						961.823	18.6051	961.823	22.2888	961.823	25.788
																						962.305	18.6033	962.305	22.2875	962.305	25.7849
																						962.787	18.6015	962.787	22.2865	962.787	25.7825
																						963.269	18.5998	963.269	22.2854	963.269	25.7809
																						963.751	18.598	963.751	22.2839	963.751	25.7797
																						964.234	18.5961	964.234	22.2816	964.234	25.7787
																						964.716	18.5936	964.716	22.2781	964.716	25.7772
																						965.198	18.5905	965.198	22.2727	965.198	25.7745
																						965.68	18.5864	965.68	22.2654	965.68	25.7702
																						966.162	18.5815	966.162	22.2563	966.162	25.7644
																						966.644	18.5761	966.644	22.246	966.644	25.7573
																						967.126	18.5706	967.126	22.2354	967.126	25.7495
																						967.608	18.5654	967.608	22.2253	967.608	25.7416
																						968.09	18.5608	968.09	22.2164	968.09	25.7339
																						968.572	18.5571	968.572	22.2089	968.572	25.7265
																						969.055	18.5541	969.055	22.2027	969.055	25.7193
																						969.537	18.5516	969.537	22.1974	969.537	25.7121
																						970.019	18.5496	970.019	22.1928	970.019	25.7049
																						970.501	18.5478	970.501	22.1887	970.501	25.6978
																						970.983	18.5462	970.983	22.185	970.983	25.6912
																						971.465	18.5446	971.465	22.1813	971.465	25.6851
																						971.947	18.5429	971.947	22.1777	971.947	25.6796
																						972.429	18.541	972.429	22.1736	972.429	25.6743
																						972.912	18.5389	972.912	22.1689	972.912	25.6688
																						973.394	18.5363	973.394	22.1633	973.394	25.6626
																						973.876	18.5334	973.876	22.1568	973.876	25.6555
																						974.358	18.5299	974.358	22.1497	974.358	25.6475
																						974.84	18.5258	974.84	22.1422	974.84	25.6388
																						975.322	18.5211	975.322	22.1346	975.322	25.6296
																						975.804	18.5157	975.804	22.1271	975.804	25.6202
																						976.286	18.5096	976.286	22.1194	976.286	25.6108
																						976.769	18.5028	976.769	22.1114	976.769	25.6013
																						977.251	18.4955	977.251	22.1029	977.251	25.5917
																						977.733	18.4879	977.733	22.0936	977.733	25.5821
																						978.215	18.4803	978.215	22.0837	978.215	25.5724
																						978.697	18.4729	978.697	22.0735	978.697	25.5627
																						979.179	18.4659	979.179	22.0633	979.179	25.5528
																						979.661	18.4594	979.661	22.0531	979.661	25.5428
																						980.143	18.4533	980.143	22.0432	980.143	25.5324
																						980.625	18.4478	980.625	22.0338	980.625	25.522
																						981.107	18.443	981.107	22.025	981.107	25.512
																						981.59	18.4394	981.59	22.0173	981.59	25.503
																						982.072	18.4373	982.072	22.0112	982.072	25.4958
																						982.554	18.437	982.554	22.007	982.554	25.4908
																						983.036	18.4384	983.036	22.0049	983.036	25.4882
																						983.518	18.4411	983.518	22.0045	983.518	25.4874
																						984	18.4444	984	22.0052	984	25.4877
																						984.482	18.4476	984.482	22.006	984.482	25.488
																						984.965	18.45	984.965	22.0063	984.965	25.4874
																						985.447	18.4512	985.447	22.0057	985.447	25.4856
																						985.929	18.4512	985.929	22.0042	985.929	25.4827
																						986.411	18.4502	986.411	22.0021	986.411	25.479
																						986.893	18.4488	986.893	22.0001	986.893	25.4752
																						987.375	18.4472	987.375	21.9985	987.375	25.4715
																						987.857	18.4459	987.857	21.9975	987.857	25.468
																						988.339	18.445	988.339	21.997	988.339	25.4648
																						988.821	18.4444	988.821	21.9967	988.821	25.4617
																						989.303	18.4443	989.303	21.9963	989.303	25.4587
																						989.786	18.4445	989.786	21.9957	989.786	25.4559
																						990.268	18.445	990.268	21.9949	990.268	25.4536
																						990.75	18.4458	990.75	21.9937	990.75	25.452
																						991.232	18.4468	991.232	21.9922	991.232	25.451
																						991.714	18.4477	991.714	21.9903	991.714	25.4502
																						992.196	18.4484	992.196	21.9878	992.196	25.4492
																						992.678	18.4487	992.678	21.9848	992.678	25.4475
																						993.16	18.4485	993.16	21.9813	993.16	25.4448
																						993.643	18.4479	993.643	21.9776	993.643	25.4413
																						994.125	18.4471	994.125	21.974	994.125	25.4371
																						994.607	18.4462	994.607	21.9708	994.607	25.4327
																						995.089	18.4451	995.089	21.9679	995.089	25.4282
																						995.571	18.4438	995.571	21.9653	995.571	25.4238
																						996.053	18.4421	996.053	21.9625	996.053	25.4194
																						996.535	18.4397	996.535	21.9593	996.535	25.4146
																						997.017	18.4367	997.017	21.9555	997.017	25.4094
																						997.5	18.433	997.5	21.951	997.5	25.4037
																						997.982	18.4287	997.982	21.9459	997.982	25.3974
																						998.464	18.424	998.464	21.9404	998.464	25.3905
																						998.946	18.419	998.946	21.9343	998.946	25.3829
																						999.428	18.4138	999.428	21.9276	999.428	25.3745
																						999.91	18.4081	999.91	21.9201	999.91	25.3653
																						1000.39	18.4021	1000.39	21.9119	1000.39	25.3552
																						1000.87	18.3958	1000.87	21.9031	1000.87	25.3445
																						1001.36	18.3893	1001.36	21.8941	1001.36	25.3336
																						1001.84	18.3829	1001.84	21.8851	1001.84	25.323
																						1002.32	18.3767	1002.32	21.8766	1002.32	25.3129
																						1002.8	18.3711	1002.8	21.8687	1002.8	25.3035
																						1003.28	18.3659	1003.28	21.8613	1003.28	25.2945
																						1003.77	18.3613	1003.77	21.8542	1003.77	25.2858
																						1004.25	18.3571	1004.25	21.8473	1004.25	25.2773
																						1004.73	18.3534	1004.73	21.8406	1004.73	25.269
																						1005.21	18.3501	1005.21	21.8345	1005.21	25.2611
																						1005.7	18.3473	1005.7	21.8292	1005.7	25.2542
																						1006.18	18.345	1006.18	21.8251	1006.18	25.2485
																						1006.66	18.3432	1006.66	21.8224	1006.66	25.2441
																						1007.14	18.3418	1007.14	21.8209	1007.14	25.241
																						1007.62	18.3406	1007.62	21.8202	1007.62	25.2388
																						1008.11	18.3396	1008.11	21.8201	1008.11	25.2373
																						1008.59	18.3386	1008.59	21.8201	1008.59	25.2362
																						1009.07	18.3378	1009.07	21.8201	1009.07	25.2356
																						1009.55	18.3372	1009.55	21.8202	1009.55	25.2353
																						1010.03	18.3368	1010.03	21.8204	1010.03	25.2355
																						1010.52	18.3365	1010.52	21.8207	1010.52	25.236
																						1011	18.3364	1011	21.821	1011	25.2366
																						1011.48	18.3361	1011.48	21.8212	1011.48	25.2371
																						1011.96	18.3357	1011.96	21.8212	1011.96	25.237
																						1012.45	18.3351	1012.45	21.8208	1012.45	25.2363
																						1012.93	18.3345	1012.93	21.82	1012.93	25.2348
																						1013.41	18.3338	1013.41	21.8188	1013.41	25.2326
																						1013.89	18.3333	1013.89	21.817	1013.89	25.2296
																						1014.37	18.3329	1014.37	21.8144	1014.37	25.2258
																						1014.86	18.3324	1014.86	21.8109	1014.86	25.221
																						1015.34	18.3316	1015.34	21.8061	1015.34	25.2151
																						1015.82	18.3304	1015.82	21.8003	1015.82	25.2083
																						1016.3	18.3286	1016.3	21.7936	1016.3	25.2009
																						1016.78	18.3262	1016.78	21.7866	1016.78	25.1932
																						1017.27	18.3234	1017.27	21.7798	1017.27	25.1858
																						1017.75	18.3205	1017.75	21.7737	1017.75	25.1791
																						1018.23	18.3174	1018.23	21.7685	1018.23	25.1732
																						1018.71	18.3144	1018.71	21.7641	1018.71	25.1681
																						1019.2	18.3114	1019.2	21.7603	1019.2	25.1635
																						1019.68	18.3083	1019.68	21.7568	1019.68	25.1592
																						1020.16	18.3054	1020.16	21.7536	1020.16	25.155
																						1020.64	18.3024	1020.64	21.7506	1020.64	25.151
																						1021.12	18.2995	1021.12	21.7476	1021.12	25.1469
																						1021.61	18.2966	1021.61	21.7446	1021.61	25.1428
																						1022.09	18.2933	1022.09	21.7412	1022.09	25.1381
																						1022.57	18.2895	1022.57	21.737	1022.57	25.1325
																						1023.05	18.285	1023.05	21.7318	1023.05	25.1256
																						1023.53	18.2796	1023.53	21.7251	1023.53	25.1172
																						1024.02	18.2737	1024.02	21.7174	1024.02	25.1074
																						1024.5	18.2677	1024.5	21.709	1024.5	25.0967
																						1024.98	18.2621	1024.98	21.7007	1024.98	25.0858
																						1025.46	18.2576	1025.46	21.6929	1025.46	25.0752
																						1025.94	18.2543	1025.94	21.6859	1025.94	25.0654
																						1026.43	18.2522	1026.43	21.6797	1026.43	25.0564
																						1026.91	18.2512	1026.91	21.6739	1026.91	25.048
																						1027.39	18.2507	1027.39	21.6682	1027.39	25.0402
																						1027.87	18.2502	1027.87	21.6622	1027.87	25.0326
																						1028.36	18.2495	1028.36	21.6563	1028.36	25.0255
																						1028.84	18.2483	1028.84	21.6505	1028.84	25.019
																						1029.32	18.2467	1029.32	21.6454	1029.32	25.0132
																						1029.8	18.2448	1029.8	21.6413	1029.8	25.0083
																						1030.28	18.2428	1030.28	21.6381	1030.28	25.0041
																						1030.77	18.2407	1030.77	21.6358	1030.77	25.0005
																						1031.25	18.2386	1031.25	21.6341	1031.25	24.9973
																						1031.73	18.2365	1031.73	21.6328	1031.73	24.9946
																						1032.21	18.2346	1032.21	21.6318	1032.21	24.9923
																						1032.69	18.2329	1032.69	21.631	1032.69	24.9905
																						1033.18	18.2313	1033.18	21.6305	1033.18	24.9893
																						1033.66	18.2299	1033.66	21.6302	1033.66	24.9885
																						1034.14	18.2286	1034.14	21.6299	1034.14	24.9878
																						1034.62	18.2272	1034.62	21.6292	1034.62	24.9865
																						1035.11	18.2257	1035.11	21.6281	1035.11	24.9845
																						1035.59	18.2239	1035.59	21.6263	1035.59	24.9814
																						1036.07	18.2219	1036.07	21.624	1036.07	24.9774
																						1036.55	18.2198	1036.55	21.6213	1036.55	24.9727
																						1037.03	18.2177	1037.03	21.6185	1037.03	24.9678
																						1037.52	18.2156	1037.52	21.6155	1037.52	24.9627
																						1038	18.2137	1038	21.6122	1038	24.9577
																						1038.48	18.2121	1038.48	21.6085	1038.48	24.9526
																						1038.96	18.2107	1038.96	21.6043	1038.96	24.9474
																						1039.44	18.2096	1039.44	21.5994	1039.44	24.9419
																						1039.93	18.2087	1039.93	21.5942	1039.93	24.9363
																						1040.41	18.2082	1040.41	21.5888	1040.41	24.9307
																						1040.89	18.2078	1040.89	21.5835	1040.89	24.9251
																						1041.37	18.2073	1041.37	21.5785	1041.37	24.9196
																						1041.85	18.2065	1041.85	21.5738	1041.85	24.914
																						1042.34	18.2052	1042.34	21.5694	1042.34	24.9083
																						1042.82	18.2031	1042.82	21.565	1042.82	24.9023
																						1043.3	18.2005	1043.3	21.5607	1043.3	24.8962
																						1043.78	18.1973	1043.78	21.5567	1043.78	24.8902
																						1044.27	18.1939	1044.27	21.553	1044.27	24.8845
																						1044.75	18.1905	1044.75	21.5496	1044.75	24.8792
																						1045.23	18.1871	1045.23	21.5466	1045.23	24.8745
																						1045.71	18.1837	1045.71	21.5437	1045.71	24.8701
																						1046.19	18.1801	1046.19	21.5405	1046.19	24.8658
																						1046.67	18.176	1046.67	21.537	1046.67	24.8611
																						1047.16	18.1713	1047.16	21.5328	1047.16	24.8559
																						1047.64	18.1661	1047.64	21.5281	1047.64	24.8499
																						1048.12	18.1605	1048.12	21.523	1048.12	24.8433
																						1048.6	18.1549	1048.6	21.5175	1048.6	24.836
																						1049.09	18.1496	1049.09	21.5118	1049.09	24.8282
																						1049.57	18.1449	1049.57	21.5057	1049.57	24.8199
																						1050.05	18.1409	1050.05	21.499	1050.05	24.8111
																						1050.53	18.1378	1050.53	21.4918	1050.53	24.802
																						1051.02	18.1354	1051.02	21.4842	1051.02	24.7929
																						1051.5	18.1336	1051.5	21.4765	1051.5	24.784
																						1051.98	18.1322	1051.98	21.4693	1051.98	24.7758
																						1052.46	18.1309	1052.46	21.4625	1052.46	24.7684
																						1052.94	18.1293	1052.94	21.4564	1052.94	24.7615
																						1053.42	18.1271	1053.42	21.4507	1053.42	24.7549
																						1053.91	18.124	1053.91	21.445	1053.91	24.7482
																						1054.39	18.1201	1054.39	21.4392	1054.39	24.7413
																						1054.87	18.1155	1054.87	21.4333	1054.87	24.7343
																						1055.35	18.1107	1055.35	21.4275	1055.35	24.7274
																						1055.84	18.1059	1055.84	21.4223	1055.84	24.7212
																						1056.32	18.1016	1056.32	21.418	1056.32	24.716
																						1056.8	18.0979	1056.8	21.4148	1056.8	24.7118
																						1057.28	18.0947	1057.28	21.4124	1057.28	24.7083
																						1057.76	18.0918	1057.76	21.4105	1057.76	24.705
																						1058.25	18.0887	1058.25	21.4084	1058.25	24.7011
																						1058.73	18.0854	1058.73	21.4058	1058.73	24.6962
																						1059.21	18.0817	1059.21	21.4026	1059.21	24.6901
																						1059.69	18.0777	1059.69	21.3988	1059.69	24.683
																						1060.17	18.0735	1060.17	21.3948	1060.17	24.6754
																						1060.66	18.0693	1060.66	21.3906	1060.66	24.6678
																						1061.14	18.0653	1061.14	21.3862	1061.14	24.6604
																						1061.62	18.0615	1061.62	21.3816	1061.62	24.6534
																						1062.1	18.0578	1062.1	21.3766	1062.1	24.6468
																						1062.59	18.0542	1062.59	21.371	1062.59	24.6402
																						1063.07	18.0506	1063.07	21.365	1063.07	24.6337
																						1063.55	18.0469	1063.55	21.3586	1063.55	24.627
																						1064.03	18.0432	1064.03	21.3521	1064.03	24.6201
																						1064.51	18.0392	1064.51	21.3457	1064.51	24.6132
																						1065	18.0351	1065	21.3394	1065	24.6063
																						1065.48	18.0307	1065.48	21.3332	1065.48	24.5995
																						1065.96	18.0259	1065.96	21.327	1065.96	24.5927
																						1066.44	18.0209	1066.44	21.3207	1066.44	24.5861
																						1066.92	18.0158	1066.92	21.3145	1066.92	24.5797
																						1067.41	18.0109	1067.41	21.3084	1067.41	24.5736
																						1067.89	18.0063	1067.89	21.3028	1067.89	24.5677
																						1068.37	18.0022	1068.37	21.2975	1068.37	24.5619
																						1068.85	17.9985	1068.85	21.2926	1068.85	24.556
																						1069.34	17.9951	1069.34	21.2879	1069.34	24.5499
																						1069.82	17.9917	1069.82	21.2833	1069.82	24.5433
																						1070.3	17.9882	1070.3	21.2786	1070.3	24.5361
																						1070.78	17.9842	1070.78	21.2737	1070.78	24.5282
																						1071.26	17.9799	1071.26	21.2686	1071.26	24.5198
																						1071.74	17.9751	1071.74	21.2633	1071.74	24.5108
																						1072.23	17.9698	1072.23	21.2576	1072.23	24.5012
																						1072.71	17.9643	1072.71	21.2515	1072.71	24.4913
																						1073.19	17.9584	1073.19	21.2447	1073.19	24.4811
																						1073.67	17.9524	1073.67	21.2374	1073.67	24.4707
																						1074.16	17.9463	1074.16	21.2297	1074.16	24.4606
																						1074.64	17.9404	1074.64	21.222	1074.64	24.4509
																						1075.12	17.9348	1075.12	21.2147	1075.12	24.4421
																						1075.6	17.9296	1075.6	21.208	1075.6	24.4342
																						1076.09	17.925	1076.09	21.202	1076.09	24.4271
																						1076.57	17.9208	1076.57	21.1963	1076.57	24.4205
																						1077.05	17.9169	1077.05	21.1907	1077.05	24.4142
																						1077.53	17.913	1077.53	21.1848	1077.53	24.4078
																						1078.01	17.9089	1078.01	21.1785	1078.01	24.4014
																						1078.49	17.9044	1078.49	21.1718	1078.49	24.3949
																						1078.98	17.8996	1078.98	21.1652	1078.98	24.3885
																						1079.46	17.8943	1079.46	21.1588	1079.46	24.3823
																						1079.94	17.8888	1079.94	21.1531	1079.94	24.3764
																						1080.42	17.883	1080.42	21.1479	1080.42	24.3704
																						1080.91	17.8772	1080.91	21.1431	1080.91	24.3642
																						1081.39	17.8713	1081.39	21.1385	1081.39	24.3574
																						1081.87	17.8654	1081.87	21.1338	1081.87	24.3497
																						1082.35	17.8596	1082.35	21.1291	1082.35	24.3412
																						1082.83	17.8539	1082.83	21.1242	1082.83	24.332
																						1083.32	17.8485	1083.32	21.1192	1083.32	24.3223
																						1083.8	17.8433	1083.8	21.1142	1083.8	24.3125
																						1084.28	17.8383	1084.28	21.1091	1084.28	24.3026
																						1084.76	17.8336	1084.76	21.1036	1084.76	24.293
																						1085.24	17.829	1085.24	21.0977	1085.24	24.2835
																						1085.73	17.8245	1085.73	21.0913	1085.73	24.2743
																						1086.21	17.82	1086.21	21.0845	1086.21	24.2654
																						1086.69	17.8153	1086.69	21.0774	1086.69	24.2569
																						1087.17	17.8105	1087.17	21.0701	1087.17	24.2486
																						1087.65	17.8054	1087.65	21.0628	1087.65	24.2408
																						1088.14	17.8002	1088.14	21.0554	1088.14	24.2333
																						1088.62	17.7948	1088.62	21.0479	1088.62	24.2262
																						1089.1	17.7894	1089.1	21.0401	1089.1	24.2194
																						1089.58	17.7841	1089.58	21.0321	1089.58	24.213
																						1090.07	17.779	1090.07	21.0241	1090.07	24.2069
																						1090.55	17.7742	1090.55	21.0164	1090.55	24.201
																						1091.03	17.7697	1091.03	21.0092	1091.03	24.1954
																						1091.51	17.7655	1091.51	21.0028	1091.51	24.1897
																						1091.99	17.7613	1091.99	20.9971	1091.99	24.1838
																						1092.48	17.7568	1092.48	20.9918	1092.48	24.1776
																						1092.96	17.7518	1092.96	20.9868	1092.96	24.1709
																						1093.44	17.7461	1093.44	20.9819	1093.44	24.1636
																						1093.92	17.7396	1093.92	20.9769	1093.92	24.1557
																						1094.4	17.7325	1094.4	20.9719	1094.4	24.1472
																						1094.89	17.725	1094.89	20.967	1094.89	24.1383
																						1095.37	17.7175	1095.37	20.9623	1095.37	24.1288
																						1095.85	17.7103	1095.85	20.9577	1095.85	24.119
																						1096.33	17.7038	1096.33	20.9532	1096.33	24.109
																						1096.82	17.698	1096.82	20.9488	1096.82	24.0989
																						1097.3	17.6929	1097.3	20.9442	1097.3	24.089
																						1097.78	17.6885	1097.78	20.9393	1097.78	24.0795
																						1098.26	17.6846	1098.26	20.934	1098.26	24.0704
																						1098.74	17.6809	1098.74	20.9282	1098.74	24.0617
																						1099.23	17.6771	1099.23	20.9217	1099.23	24.0533
																						1099.71	17.6732	1099.71	20.9144	1099.71	24.0451
																						1100.19	17.669	1100.19	20.9064	1100.19	24.037
																						1100.67	17.6645	1100.67	20.8976	1100.67	24.0288
																						1101.15	17.6598	1101.15	20.8884	1101.15	24.0206
																						1101.64	17.6547	1101.64	20.8789	1101.64	24.0125
																						1102.12	17.6493	1102.12	20.8693	1102.12	24.0044
																						1102.6	17.6436	1102.6	20.8599	1102.6	23.9962
																						1103.08	17.6373	1103.08	20.8505	1103.08	23.9876
																						1103.57	17.6304	1103.57	20.841	1103.57	23.9781
																						1104.05	17.623	1104.05	20.8313	1104.05	23.9675
																						1104.53	17.6151	1104.53	20.8212	1104.53	23.9558
																						1105.01	17.6067	1105.01	20.811	1105.01	23.943
																						1105.49	17.598	1105.49	20.8009	1105.49	23.9295
																						1105.98	17.589	1105.98	20.7911	1105.98	23.9158
																						1106.46	17.58	1106.46	20.7821	1106.46	23.9022
																						1106.94	17.571	1106.94	20.7738	1106.94	23.8892
																						1107.42	17.5623	1107.42	20.7662	1107.42	23.8767
																						1107.9	17.5541	1107.9	20.7593	1107.9	23.8648
																						1108.39	17.5462	1108.39	20.7526	1108.39	23.8534
																						1108.87	17.5387	1108.87	20.746	1108.87	23.8425
																						1109.35	17.5315	1109.35	20.7394	1109.35	23.8321
																						1109.83	17.5244	1109.83	20.7326	1109.83	23.8221
																						1110.32	17.5174	1110.32	20.7256	1110.32	23.8125
																						1110.8	17.5103	1110.8	20.7183	1110.8	23.8035
																						1111.28	17.5032	1111.28	20.7108	1111.28	23.795
																						1111.76	17.4962	1111.76	20.7031	1111.76	23.7869
																						1112.24	17.4894	1112.24	20.6953	1112.24	23.7794
																						1112.72	17.4832	1112.72	20.6877	1112.72	23.7724
																						1113.21	17.4776	1113.21	20.6806	1113.21	23.766
																						1113.69	17.4727	1113.69	20.6744	1113.69	23.7601
																						1114.17	17.4687	1114.17	20.6691	1114.17	23.7548
																						1114.65	17.4654	1114.65	20.6649	1114.65	23.75
																						1115.14	17.4629	1115.14	20.6614	1115.14	23.7456
																						1115.62	17.4612	1115.62	20.6585	1115.62	23.7417
																						1116.1	17.4601	1116.1	20.6561	1116.1	23.7381
																						1116.58	17.4596	1116.58	20.6541	1116.58	23.7351
																						1117.06	17.4596	1117.06	20.6529	1117.06	23.7327
																						1117.55	17.4598	1117.55	20.6526	1117.55	23.7309
																						1118.03	17.4602	1118.03	20.6535	1118.03	23.7296
																						1118.51	17.4605	1118.51	20.6555	1118.51	23.7285
																						1118.99	17.4606	1118.99	20.6584	1118.99	23.7275
																						1119.47	17.4605	1119.47	20.6615	1119.47	23.7262
																						1119.96	17.4602	1119.96	20.6644	1119.96	23.7243
																						1120.44	17.4599	1120.44	20.6665	1120.44	23.7218
																						1120.92	17.4594	1120.92	20.6673	1120.92	23.7188
																						1121.4	17.4591	1121.4	20.6671	1121.4	23.7155
																						1121.89	17.4588	1121.89	20.6657	1121.89	23.7122
																						1122.37	17.4586	1122.37	20.6636	1122.37	23.7089
																						1122.85	17.4586	1122.85	20.6609	1122.85	23.7058
																						1123.33	17.4587	1123.33	20.6578	1123.33	23.7029
																						1123.81	17.4588	1123.81	20.6545	1123.81	23.7002
																						1124.3	17.4589	1124.3	20.651	1124.3	23.6976
																						1124.78	17.4589	1124.78	20.6474	1124.78	23.6954
																						1125.26	17.4588	1125.26	20.6438	1125.26	23.6936
																						1125.74	17.4585	1125.74	20.6404	1125.74	23.6924
																						1126.22	17.458	1126.22	20.6372	1126.22	23.6918
																						1126.71	17.4573	1126.71	20.6345	1126.71	23.6918
																						1127.19	17.4567	1127.19	20.6323	1127.19	23.6922
																						1127.67	17.4564	1127.67	20.6309	1127.67	23.6928
																						1128.15	17.4566	1128.15	20.6304	1128.15	23.6932
																						1128.63	17.4575	1128.63	20.631	1128.63	23.6934
																						1129.12	17.459	1129.12	20.6325	1129.12	23.6931
																						1129.6	17.4612	1129.6	20.6351	1129.6	23.6924
																						1130.08	17.4638	1130.08	20.6384	1130.08	23.6913
																						1130.56	17.4667	1130.56	20.6421	1130.56	23.6902
																						1131.05	17.4698	1131.05	20.6459	1131.05	23.6892
																						1131.53	17.4729	1131.53	20.6496	1131.53	23.6884
																						1132.01	17.476	1132.01	20.653	1132.01	23.6881
																						1132.49	17.4792	1132.49	20.6561	1132.49	23.6881
																						1132.97	17.4824	1132.97	20.6591	1132.97	23.6886
																						1133.46	17.4858	1133.46	20.6619	1133.46	23.6893
																						1133.94	17.4893	1133.94	20.6647	1133.94	23.6902
																						1134.42	17.4926	1134.42	20.6672	1134.42	23.6912
																						1134.9	17.4957	1134.9	20.6693	1134.9	23.6922
																						1135.38	17.4983	1135.38	20.6706	1135.38	23.6931
																						1135.87	17.5004	1135.87	20.6712	1135.87	23.6941
																						1136.35	17.502	1136.35	20.6709	1136.35	23.6951
																						1136.83	17.5031	1136.83	20.67	1136.83	23.6962
																						1137.31	17.5038	1137.31	20.6688	1137.31	23.6973
																						1137.8	17.5043	1137.8	20.6674	1137.8	23.6985
																						1138.28	17.5048	1138.28	20.6664	1138.28	23.6997
																						1138.76	17.5054	1138.76	20.6657	1138.76	23.7007
																						1139.24	17.5061	1139.24	20.6655	1139.24	23.7016
																						1139.72	17.5069	1139.72	20.6658	1139.72	23.7022
																						1140.21	17.5078	1140.21	20.6666	1140.21	23.7023
																						1140.69	17.5087	1140.69	20.6677	1140.69	23.7019
																						1141.17	17.5095	1141.17	20.6689	1141.17	23.7006
																						1141.65	17.51	1141.65	20.67	1141.65	23.6983
																						1142.13	17.5103	1142.13	20.6707	1142.13	23.695
																						1142.62	17.5103	1142.62	20.6708	1142.62	23.6908
																						1143.1	17.51	1143.1	20.6703	1143.1	23.6857
																						1143.58	17.5095	1143.58	20.6692	1143.58	23.6802
																						1144.06	17.5088	1144.06	20.6676	1144.06	23.6744
																						1144.55	17.5079	1144.55	20.6657	1144.55	23.6687
																						1145.03	17.5068	1145.03	20.6637	1145.03	23.6631
																						1145.51	17.5054	1145.51	20.6614	1145.51	23.6578
																						1145.99	17.5036	1145.99	20.6586	1145.99	23.6527
																						1146.47	17.5016	1146.47	20.6553	1146.47	23.6479
																						1146.96	17.4993	1146.96	20.6514	1146.96	23.6434
																						1147.44	17.4969	1147.44	20.6468	1147.44	23.6392
																						1147.92	17.4947	1147.92	20.6417	1147.92	23.6357
																						1148.4	17.4927	1148.4	20.6364	1148.4	23.6327
																						1148.88	17.491	1148.88	20.631	1148.88	23.6303
																						1149.37	17.4896	1149.37	20.6258	1149.37	23.6283
																						1149.85	17.4886	1149.85	20.6207	1149.85	23.6266
																						1150.33	17.4878	1150.33	20.6158	1150.33	23.6248
																						1150.81	17.4872	1150.81	20.6114	1150.81	23.6229
																						1151.3	17.4867	1151.3	20.6075	1151.3	23.6207
																						1151.78	17.4862	1151.78	20.6046	1151.78	23.6182
																						1152.26	17.4856	1152.26	20.6028	1152.26	23.6155
																						1152.74	17.4851	1152.74	20.6022	1152.74	23.6125
																						1153.22	17.4846	1153.22	20.6026	1153.22	23.6094
																						1153.7	17.4841	1153.7	20.6039	1153.7	23.6061
																						1154.19	17.4838	1154.19	20.6055	1154.19	23.6026
																						1154.67	17.4837	1154.67	20.6072	1154.67	23.599
																						1155.15	17.4839	1155.15	20.6087	1155.15	23.5953
																						1155.63	17.4844	1155.63	20.61	1155.63	23.5917
																						1156.12	17.485	1156.12	20.6109	1156.12	23.5882
																						1156.6	17.4857	1156.6	20.6116	1156.6	23.5848
																						1157.08	17.4863	1157.08	20.6119	1157.08	23.5814
																						1157.56	17.4866	1157.56	20.6115	1157.56	23.5781
																						1158.04	17.4867	1158.04	20.6104	1158.04	23.5747
																						1158.53	17.4864	1158.53	20.6081	1158.53	23.5714
																						1159.01	17.4859	1159.01	20.6049	1159.01	23.5683
																						1159.49	17.4851	1159.49	20.6007	1159.49	23.5655
																						1159.97	17.4842	1159.97	20.5958	1159.97	23.5632
																						1160.45	17.4832	1160.45	20.5907	1160.45	23.5613
																						1160.94	17.4819	1160.94	20.5854	1160.94	23.5597
																						1161.42	17.4804	1161.42	20.5803	1161.42	23.5581
																						1161.9	17.4786	1161.9	20.5753	1161.9	23.5565
																						1162.38	17.4767	1162.38	20.5705	1162.38	23.5545
																						1162.87	17.4749	1162.87	20.5661	1162.87	23.5522
																						1163.35	17.4733	1163.35	20.5622	1163.35	23.5497
																						1163.83	17.472	1163.83	20.5592	1163.83	23.5471
																						1164.31	17.4712	1164.31	20.5571	1164.31	23.5443
																						1164.79	17.4707	1164.79	20.5561	1164.79	23.5414
																						1165.28	17.4705	1165.28	20.5561	1165.28	23.5383
																						1165.76	17.4704	1165.76	20.5567	1165.76	23.5348
																						1166.24	17.4703	1166.24	20.5576	1166.24	23.5308
																						1166.72	17.47	1166.72	20.5583	1166.72	23.5263
																						1167.2	17.4696	1167.2	20.5587	1167.2	23.5213
																						1167.69	17.469	1167.69	20.5586	1167.69	23.516
																						1168.17	17.4682	1168.17	20.5579	1168.17	23.5106
																						1168.65	17.4672	1168.65	20.5567	1168.65	23.5052
																						1169.13	17.4659	1169.13	20.5548	1169.13	23.5001
																						1169.62	17.4645	1169.62	20.5524	1169.62	23.4953
																						1170.1	17.4627	1170.1	20.5493	1170.1	23.4909
																						1170.58	17.4609	1170.58	20.5455	1170.58	23.4871
																						1171.06	17.459	1171.06	20.541	1171.06	23.4838
																						1171.54	17.4572	1171.54	20.5361	1171.54	23.4811
																						1172.03	17.4556	1172.03	20.5308	1172.03	23.4788
																						1172.51	17.4544	1172.51	20.5254	1172.51	23.4769
																						1172.99	17.4532	1172.99	20.52	1172.99	23.4751
																						1173.47	17.4522	1173.47	20.5149	1173.47	23.4731
																						1173.95	17.4511	1173.95	20.5102	1173.95	23.471
																						1174.44	17.45	1174.44	20.5062	1174.44	23.4685
																						1174.92	17.4488	1174.92	20.503	1174.92	23.4657
																						1175.4	17.4475	1175.4	20.5008	1175.4	23.4626
																						1175.88	17.4464	1175.88	20.4995	1175.88	23.4594
																						1176.37	17.4455	1176.37	20.499	1176.37	23.4561
																						1176.85	17.4448	1176.85	20.4991	1176.85	23.4526
																						1177.33	17.4444	1177.33	20.4994	1177.33	23.4489
																						1177.81	17.444	1177.81	20.4997	1177.81	23.4449
																						1178.29	17.4437	1178.29	20.4998	1178.29	23.4406
																						1178.78	17.4432	1178.78	20.4998	1178.78	23.4361
																						1179.26	17.4425	1179.26	20.4996	1179.26	23.4315
																						1179.74	17.4414	1179.74	20.4993	1179.74	23.4269
																						1180.22	17.4401	1180.22	20.4988	1180.22	23.4224
																						1180.7	17.4385	1180.7	20.498	1180.7	23.4182
																						1181.19	17.4368	1181.19	20.4967	1181.19	23.4143
																						1181.67	17.4353	1181.67	20.4947	1181.67	23.4109
																						1182.15	17.4339	1182.15	20.4919	1182.15	23.4081
																						1182.63	17.4328	1182.63	20.4885	1182.63	23.4058
																						1183.12	17.4321	1183.12	20.4847	1183.12	23.4042
																						1183.6	17.4318	1183.6	20.4806	1183.6	23.4031
																						1184.08	17.4318	1184.08	20.4766	1184.08	23.4025
																						1184.56	17.4321	1184.56	20.4727	1184.56	23.402
																						1185.04	17.4326	1185.04	20.469	1185.04	23.4017
																						1185.53	17.4333	1185.53	20.4657	1185.53	23.4013
																						1186.01	17.4341	1186.01	20.4628	1186.01	23.4008
																						1186.49	17.435	1186.49	20.4603	1186.49	23.4002
																						1186.97	17.4361	1186.97	20.4585	1186.97	23.3995
																						1187.45	17.4373	1187.45	20.4574	1187.45	23.3987
																						1187.94	17.4384	1187.94	20.4569	1187.94	23.3978
																						1188.42	17.4394	1188.42	20.4569	1188.42	23.3966
																						1188.9	17.4401	1188.9	20.4573	1188.9	23.3951
																						1189.38	17.4405	1189.38	20.4579	1189.38	23.3931
																						1189.86	17.4404	1189.86	20.4585	1189.86	23.3907
																						1190.35	17.4401	1190.35	20.4592	1190.35	23.3878
																						1190.83	17.4394	1190.83	20.4598	1190.83	23.3844
																						1191.31	17.4386	1191.31	20.4604	1191.31	23.3808
																						1191.79	17.4377	1191.79	20.4608	1191.79	23.377
																						1192.28	17.4367	1192.28	20.4607	1192.28	23.3732
																						1192.76	17.4357	1192.76	20.4598	1192.76	23.3695
																						1193.24	17.4345	1193.24	20.4581	1193.24	23.366
																						1193.72	17.4332	1193.72	20.4553	1193.72	23.3628
																						1194.2	17.4318	1194.2	20.4516	1194.2	23.36
																						1194.68	17.4302	1194.68	20.4472	1194.68	23.3576
																						1195.17	17.4287	1195.17	20.4424	1195.17	23.3557
																						1195.65	17.4273	1195.65	20.4375	1195.65	23.3543
																						1196.13	17.4261	1196.13	20.4329	1196.13	23.3534
																						1196.61	17.4255	1196.61	20.4288	1196.61	23.353
																						1197.1	17.4254	1197.1	20.4253	1197.1	23.3528
																						1197.58	17.4258	1197.58	20.4227	1197.58	23.353
																						1198.06	17.4267	1198.06	20.4209	1198.06	23.3532
																						1198.54	17.428	1198.54	20.42	1198.54	23.3534
																						1199.02	17.4293	1199.02	20.42	1199.02	23.3534
																						1199.51	17.4304	1199.51	20.4205	1199.51	23.353
																						1199.99	17.4311	1199.99	20.4213	1199.99	23.3519
																						1200.47	17.4314	1200.47	20.4222	1200.47	23.3501
																						1200.95	17.4311	1200.95	20.4231	1200.95	23.3476
																						1201.43	17.4303	1201.43	20.4239	1201.43	23.3444
																						1201.92	17.4293	1201.92	20.4246	1201.92	23.3408
																						1202.4	17.4282	1202.4	20.4255	1202.4	23.337
																						1202.88	17.4271	1202.88	20.4264	1202.88	23.3333
																						1203.36	17.426	1203.36	20.4275	1203.36	23.3299
																						1203.85	17.4249	1203.85	20.4283	1203.85	23.327
																						1204.33	17.4238	1204.33	20.4286	1204.33	23.3245
																						1204.81	17.4226	1204.81	20.4283	1204.81	23.3226
																						1205.29	17.4213	1205.29	20.427	1205.29	23.3211
																						1205.77	17.4199	1205.77	20.425	1205.77	23.32
																						1206.26	17.4186	1206.26	20.4223	1206.26	23.3192
																						1206.74	17.4175	1206.74	20.4192	1206.74	23.3186
																						1207.22	17.4167	1207.22	20.4159	1207.22	23.3182
																						1207.7	17.4162	1207.7	20.4125	1207.7	23.3179
																						1208.18	17.416	1208.18	20.409	1208.18	23.3176
																						1208.67	17.4161	1208.67	20.4055	1208.67	23.3172
																						1209.15	17.4166	1209.15	20.4023	1209.15	23.3169
																						1209.63	17.4172	1209.63	20.3995	1209.63	23.3167
																						1210.11	17.4181	1210.11	20.3974	1210.11	23.3165
																						1210.6	17.4191	1210.6	20.3962	1210.6	23.3164
																						1211.08	17.4202	1211.08	20.3962	1211.08	23.3162
																						1211.56	17.4215	1211.56	20.3971	1211.56	23.3159
																						1212.04	17.4227	1212.04	20.3987	1212.04	23.3152
																						1212.52	17.4239	1212.52	20.4008	1212.52	23.3142
																						1213.01	17.4249	1213.01	20.403	1213.01	23.3127
																						1213.49	17.4258	1213.49	20.405	1213.49	23.311
																						1213.97	17.4264	1213.97	20.407	1213.97	23.3089
																						1214.45	17.4268	1214.45	20.4088	1214.45	23.3068
																						1214.93	17.427	1214.93	20.4104	1214.93	23.3046
																						1215.42	17.4268	1215.42	20.4117	1215.42	23.3025
																						1215.9	17.4263	1215.9	20.4124	1215.9	23.3005
																						1216.38	17.4256	1216.38	20.4124	1216.38	23.2986
																						1216.86	17.4246	1216.86	20.4115	1216.86	23.2969
																						1217.35	17.4235	1217.35	20.4095	1217.35	23.2954
																						1217.83	17.4224	1217.83	20.4067	1217.83	23.294
																						1218.31	17.4217	1218.31	20.4031	1218.31	23.293
																						1218.79	17.4214	1218.79	20.3991	1218.79	23.2922
																						1219.27	17.4217	1219.27	20.3949	1219.27	23.2917
																						1219.76	17.4228	1219.76	20.3906	1219.76	23.2914
																						1220.24	17.4244	1220.24	20.3866	1220.24	23.2911
																						1220.72	17.4267	1220.72	20.3831	1220.72	23.2909
																						1221.2	17.4295	1221.2	20.3801	1221.2	23.2907
																						1221.68	17.4327	1221.68	20.378	1221.68	23.2904
																						1222.17	17.4363	1222.17	20.3768	1222.17	23.29
																						1222.65	17.4399	1222.65	20.3765	1222.65	23.2895
																						1223.13	17.4437	1223.13	20.377	1223.13	23.2891
																						1223.61	17.4474	1223.61	20.3782	1223.61	23.2886
																						1224.09	17.451	1224.09	20.3798	1224.09	23.2881
																						1224.58	17.4542	1224.58	20.3816	1224.58	23.2876
																						1225.06	17.4569	1225.06	20.3836	1225.06	23.287
																						1225.54	17.4593	1225.54	20.3855	1225.54	23.2862
																						1226.02	17.4611	1226.02	20.3872	1226.02	23.2854
																						1226.51	17.4626	1226.51	20.3887	1226.51	23.2843
																						1226.99	17.4638	1226.99	20.3897	1226.99	23.2831
																						1227.47	17.4648	1227.47	20.39	1227.47	23.2818
																						1227.95	17.4657	1227.95	20.3894	1227.95	23.2804
																						1228.43	17.4665	1228.43	20.388	1228.43	23.2791
																						1228.92	17.4673	1228.92	20.3857	1228.92	23.2778
																						1229.4	17.4682	1229.4	20.3827	1229.4	23.2765
																						1229.88	17.4691	1229.88	20.3792	1229.88	23.2753
																						1230.36	17.47	1230.36	20.3753	1230.36	23.2743
																						1230.84	17.4712	1230.84	20.3712	1230.84	23.2733
																						1231.33	17.4727	1231.33	20.3668	1231.33	23.2724
																						1231.81	17.4746	1231.81	20.3624	1231.81	23.2716
																						1232.29	17.477	1232.29	20.3581	1232.29	23.2708
																						1232.77	17.4801	1232.77	20.354	1232.77	23.27
																						1233.26	17.4836	1233.26	20.3503	1233.26	23.2691
																						1233.74	17.4874	1233.74	20.3473	1233.74	23.268
																						1234.22	17.4914	1234.22	20.345	1234.22	23.2666
																						1234.7	17.4953	1234.7	20.3433	1234.7	23.2649
																						1235.18	17.4989	1235.18	20.3422	1235.18	23.2627
																						1235.66	17.502	1235.66	20.3414	1235.66	23.2601
																						1236.15	17.5047	1236.15	20.341	1236.15	23.2571
																						1236.63	17.5069	1236.63	20.3408	1236.63	23.2539
																						1237.11	17.5087	1237.11	20.3409	1237.11	23.2506
																						1237.59	17.5101	1237.59	20.3412	1237.59	23.2473
																						1238.08	17.5111	1238.08	20.3415	1238.08	23.244
																						1238.56	17.5118	1238.56	20.3417	1238.56	23.2408
																						1239.04	17.5121	1239.04	20.3414	1239.04	23.2379
																						1239.52	17.512	1239.52	20.3404	1239.52	23.235
																						1240	17.5117	1240	20.3385	1240	23.2322
																						1240.49	17.5112	1240.49	20.3355	1240.49	23.2295
																						1240.97	17.5107	1240.97	20.3316	1240.97	23.2267
																						1241.45	17.5101	1241.45	20.3268	1241.45	23.224
																						1241.93	17.5098	1241.93	20.3213	1241.93	23.2211
																						1242.41	17.5095	1242.41	20.315	1242.41	23.218
																						1242.9	17.5095	1242.9	20.3082	1242.9	23.2149
																						1243.38	17.5096	1243.38	20.3011	1243.38	23.2116
																						1243.86	17.5099	1243.86	20.2939	1243.86	23.2084
																						1244.34	17.5103	1244.34	20.2869	1244.34	23.2051
																						1244.83	17.5109	1244.83	20.2806	1244.83	23.202
																						1245.31	17.5116	1245.31	20.2752	1245.31	23.1988
																						1245.79	17.5124	1245.79	20.2709	1245.79	23.1957
																						1246.27	17.5134	1246.27	20.2678	1246.27	23.1925
																						1246.75	17.5145	1246.75	20.2658	1246.75	23.1893
																						1247.24	17.5156	1247.24	20.2647	1247.24	23.1859
																						1247.72	17.5169	1247.72	20.2644	1247.72	23.1825
																						1248.2	17.5182	1248.2	20.2647	1248.2	23.1791
																						1248.68	17.5195	1248.68	20.2655	1248.68	23.1758
																						1249.16	17.5206	1249.16	20.2665	1249.16	23.1727
																						1249.65	17.5214	1249.65	20.2676	1249.65	23.1697
																						1250.13	17.5217	1250.13	20.2684	1250.13	23.167
																						1250.61	17.5214	1250.61	20.2685	1250.61	23.1645
																						1251.09	17.5205	1251.09	20.2677	1251.09	23.1622
																						1251.58	17.5191	1251.58	20.2658	1251.58	23.16
																						1252.06	17.5175	1252.06	20.2627	1252.06	23.1581
																						1252.54	17.5158	1252.54	20.2586	1252.54	23.1564
																						1253.02	17.5142	1253.02	20.2538	1253.02	23.1549
																						1253.5	17.513	1253.5	20.2486	1253.5	23.1538
																						1253.99	17.5121	1253.99	20.2431	1253.99	23.1531
																						1254.47	17.5117	1254.47	20.2375	1254.47	23.1527
																						1254.95	17.5115	1254.95	20.2321	1254.95	23.1525
																						1255.43	17.5118	1255.43	20.2269	1255.43	23.1526
																						1255.91	17.5123	1255.91	20.2223	1255.91	23.1527
																						1256.4	17.5131	1256.4	20.2184	1256.4	23.1528
																						1256.88	17.5142	1256.88	20.2155	1256.88	23.1527
																						1257.36	17.5156	1257.36	20.2135	1257.36	23.1523
																						1257.84	17.5171	1257.84	20.2125	1257.84	23.1515
																						1258.33	17.5187	1258.33	20.2124	1258.33	23.1503
																						1258.81	17.5205	1258.81	20.2128	1258.81	23.1487
																						1259.29	17.5223	1259.29	20.2137	1259.29	23.1467
																						1259.77	17.5241	1259.77	20.2148	1259.77	23.1444
																						1260.25	17.526	1260.25	20.2161	1260.25	23.142
																						1260.73	17.5277	1260.73	20.2174	1260.73	23.1395
																						1261.22	17.5294	1261.22	20.2185	1261.22	23.137
																						1261.7	17.5309	1261.7	20.2194	1261.7	23.1348
																						1262.18	17.5322	1262.18	20.2198	1262.18	23.1328
																						1262.66	17.5332	1262.66	20.2197	1262.66	23.1312
																						1263.15	17.5341	1263.15	20.219	1263.15	23.1301
																						1263.63	17.535	1263.63	20.2179	1263.63	23.1294
																						1264.11	17.5359	1264.11	20.2163	1264.11	23.1293
																						1264.59	17.537	1264.59	20.2146	1264.59	23.1295
																						1265.07	17.5383	1265.07	20.2126	1265.07	23.1301
																						1265.56	17.5397	1265.56	20.2105	1265.56	23.1307
																						1266.04	17.5412	1266.04	20.2082	1266.04	23.1315
																						1266.52	17.5426	1266.52	20.2056	1266.52	23.1323
																						1267	17.544	1267	20.2028	1267	23.133
																						1267.48	17.5454	1267.48	20.1999	1267.48	23.1337
																						1267.97	17.5469	1267.97	20.1972	1267.97	23.1343
																						1268.45	17.5487	1268.45	20.195	1268.45	23.1347
																						1268.93	17.5507	1268.93	20.1933	1268.93	23.1349
																						1269.41	17.553	1269.41	20.1923	1269.41	23.1348
																						1269.9	17.5557	1269.9	20.1919	1269.9	23.1345
																						1270.38	17.5586	1270.38	20.1921	1270.38	23.1338
																						1270.86	17.5618	1270.86	20.1928	1270.86	23.1328
																						1271.34	17.5651	1271.34	20.194	1271.34	23.1317
																						1271.82	17.5684	1271.82	20.1954	1271.82	23.1304
																						1272.31	17.5715	1272.31	20.1971	1272.31	23.1291
																						1272.79	17.5745	1272.79	20.1989	1272.79	23.1278
																						1273.27	17.5769	1273.27	20.2005	1273.27	23.1265
																						1273.75	17.5788	1273.75	20.2017	1273.75	23.1252
																						1274.23	17.5799	1274.23	20.2021	1274.23	23.124
																						1274.72	17.5804	1274.72	20.2017	1274.72	23.1229
																						1275.2	17.5802	1275.2	20.2003	1275.2	23.1219
																						1275.68	17.5796	1275.68	20.1981	1275.68	23.1212
																						1276.16	17.5786	1276.16	20.1952	1276.16	23.1206
																						1276.64	17.5774	1276.64	20.1919	1276.64	23.1202
																						1277.13	17.5761	1277.13	20.1883	1277.13	23.1201
																						1277.61	17.5748	1277.61	20.1845	1277.61	23.12
																						1278.09	17.5734	1278.09	20.1805	1278.09	23.12
																						1278.57	17.5719	1278.57	20.1764	1278.57	23.12
																						1279.06	17.5704	1279.06	20.1723	1279.06	23.1198
																						1279.54	17.5687	1279.54	20.1683	1279.54	23.1193
																						1280.02	17.567	1280.02	20.1644	1280.02	23.1184
																						1280.5	17.5653	1280.5	20.1609	1280.5	23.117
																						1280.98	17.5637	1280.98	20.1576	1280.98	23.115
																						1281.47	17.5622	1281.47	20.1547	1281.47	23.1124
																						1281.95	17.5609	1281.95	20.1522	1281.95	23.1093
																						1282.43	17.5598	1282.43	20.1502	1282.43	23.1059
																						1282.91	17.5589	1282.91	20.1487	1282.91	23.1024
																						1283.39	17.5582	1283.39	20.1477	1283.39	23.0988
																						1283.88	17.5578	1283.88	20.1474	1283.88	23.0955
																						1284.36	17.5576	1284.36	20.1474	1284.36	23.0924
																						1284.84	17.5575	1284.84	20.1476	1284.84	23.0896
																						1285.32	17.5574	1285.32	20.1477	1285.32	23.0873
																						1285.81	17.5574	1285.81	20.1475	1285.81	23.0855
																						1286.29	17.5573	1286.29	20.1468	1286.29	23.0842
																						1286.77	17.5572	1286.77	20.1455	1286.77	23.0835
																						1287.25	17.5571	1287.25	20.1439	1287.25	23.0835
																						1287.73	17.5568	1287.73	20.1419	1287.73	23.084
																						1288.22	17.5564	1288.22	20.1397	1288.22	23.0849
																						1288.7	17.5558	1288.7	20.1373	1288.7	23.0862
																						1289.18	17.5548	1289.18	20.1347	1289.18	23.0875
																						1289.66	17.5533	1289.66	20.1316	1289.66	23.0888
																						1290.14	17.5516	1290.14	20.1283	1290.14	23.0898
																						1290.63	17.5496	1290.63	20.1247	1290.63	23.0905
																						1291.11	17.5475	1291.11	20.1212	1291.11	23.0908
																						1291.59	17.5456	1291.59	20.118	1291.59	23.0907
																						1292.07	17.5439	1292.07	20.1151	1292.07	23.0901
																						1292.56	17.5426	1292.56	20.1126	1292.56	23.0891
																						1293.04	17.5416	1293.04	20.1105	1293.04	23.0876
																						1293.52	17.5409	1293.52	20.1087	1293.52	23.0856
																						1294	17.5404	1294	20.1069	1294	23.0832
																						1294.48	17.5399	1294.48	20.1053	1294.48	23.0805
																						1294.97	17.5396	1294.97	20.1039	1294.97	23.0775
																						1295.45	17.5393	1295.45	20.1027	1295.45	23.0743
																						1295.93	17.5389	1295.93	20.1017	1295.93	23.0711
																						1296.41	17.5385	1296.41	20.1008	1296.41	23.068
																						1296.89	17.5379	1296.89	20.0998	1296.89	23.0651
																						1297.38	17.537	1297.38	20.0986	1297.38	23.0623
																						1297.86	17.5357	1297.86	20.0968	1297.86	23.0598
																						1298.34	17.534	1298.34	20.0946	1298.34	23.0574
																						1298.82	17.5318	1298.82	20.0918	1298.82	23.0551
																						1299.31	17.5291	1299.31	20.0885	1299.31	23.0528
																						1299.79	17.5257	1299.79	20.0847	1299.79	23.0505
																						1300.27	17.5219	1300.27	20.0806	1300.27	23.0481
																						1300.75	17.5175	1300.75	20.0759	1300.75	23.0456
																						1301.23	17.5127	1301.23	20.0709	1301.23	23.0432
																						1301.71	17.5075	1301.71	20.0653	1301.71	23.0406
																						1302.2	17.5022	1302.2	20.0594	1302.2	23.0381
																						1302.68	17.4969	1302.68	20.0534	1302.68	23.0354
																						1303.16	17.4919	1303.16	20.0475	1303.16	23.0326
																						1303.64	17.4871	1303.64	20.0418	1303.64	23.0294
																						1304.13	17.4826	1304.13	20.0363	1304.13	23.0258
																						1304.61	17.4785	1304.61	20.0312	1304.61	23.0217
																						1305.09	17.4747	1305.09	20.0262	1305.09	23.0169
																						1305.57	17.471	1305.57	20.0212	1305.57	23.0116
																						1306.05	17.4674	1306.05	20.0163	1306.05	23.0057
																						1306.54	17.4638	1306.54	20.0115	1306.54	22.9993
																						1307.02	17.46	1307.02	20.0067	1307.02	22.9925
																						1307.5	17.4561	1307.5	20.002	1307.5	22.9854
																						1307.98	17.4519	1307.98	19.9973	1307.98	22.9781
																						1308.46	17.4474	1308.46	19.9925	1308.46	22.9709
																						1308.95	17.4424	1308.95	19.9873	1308.95	22.9637
																						1309.43	17.437	1309.43	19.9816	1309.43	22.9568
																						1309.91	17.4312	1309.91	19.9755	1309.91	22.9503
																						1310.39	17.4248	1310.39	19.9688	1310.39	22.944
																						1310.88	17.418	1310.88	19.9616	1310.88	22.9379
																						1311.36	17.4107	1311.36	19.9541	1311.36	22.9319
																						1311.84	17.403	1311.84	19.9463	1311.84	22.926
																						1312.32	17.3947	1312.32	19.9381	1312.32	22.9199
																						1312.8	17.3858	1312.8	19.9294	1312.8	22.9136
																						1313.29	17.3764	1313.29	19.9201	1313.29	22.9069
																						1313.77	17.3664	1313.77	19.9102	1313.77	22.8996
																						1314.25	17.3559	1314.25	19.8998	1314.25	22.8915
																						1314.73	17.345	1314.73	19.8889	1314.73	22.8826
																						1315.21	17.334	1315.21	19.8776	1315.21	22.8728
																						1315.7	17.323	1315.7	19.8664	1315.7	22.8622
																						1316.18	17.3124	1316.18	19.8554	1316.18	22.8512
																						1316.66	17.3024	1316.66	19.8448	1316.66	22.84
																						1317.14	17.2931	1317.14	19.8349	1317.14	22.8289
																						1317.62	17.2847	1317.62	19.8256	1317.62	22.8182
																						1318.11	17.2772	1318.11	19.817	1318.11	22.808
																						1318.59	17.2704	1318.59	19.8091	1318.59	22.7982
																						1319.07	17.2643	1319.07	19.8016	1319.07	22.7888
																						1319.55	17.2587	1319.55	19.7945	1319.55	22.7797
																						1320.04	17.2534	1320.04	19.7875	1320.04	22.7708
																						1320.52	17.2482	1320.52	19.7804	1320.52	22.7621
																						1321	17.243	1321	19.7731	1321	22.7537
																						1321.48	17.2375	1321.48	19.7656	1321.48	22.7456
																						1321.96	17.2314	1321.96	19.7578	1321.96	22.7378
																						1322.45	17.2245	1322.45	19.7499	1322.45	22.7305
																						1322.93	17.2168	1322.93	19.7419	1322.93	22.7236
																						1323.41	17.2083	1323.41	19.7339	1323.41	22.7172
																						1323.89	17.1992	1323.89	19.7258	1323.89	22.711
																						1324.38	17.1896	1324.38	19.7177	1324.38	22.7052
																						1324.86	17.1798	1324.86	19.7097	1324.86	22.6996
																						1325.34	17.1703	1325.34	19.7019	1325.34	22.6941
																						1325.82	17.161	1325.82	19.6942	1325.82	22.6885
																						1326.3	17.1522	1326.3	19.6868	1326.3	22.683
																						1326.79	17.1441	1326.79	19.6797	1326.79	22.6773
																						1327.27	17.1366	1327.27	19.6729	1327.27	22.6715
																						1327.75	17.1299	1327.75	19.6663	1327.75	22.6657
																						1328.23	17.1239	1328.23	19.6597	1328.23	22.6598
																						1328.71	17.1186	1328.71	19.6532	1328.71	22.6538
																						1329.2	17.1139	1329.2	19.6468	1329.2	22.6478
																						1329.68	17.1097	1329.68	19.6405	1329.68	22.6415
																						1330.16	17.1058	1330.16	19.6345	1330.16	22.6353
																						1330.64	17.1023	1330.64	19.6289	1330.64	22.6292
																						1331.12	17.0991	1331.12	19.6239	1331.12	22.6236
																						1331.61	17.0965	1331.61	19.6196	1331.61	22.619
																						1332.09	17.0947	1332.09	19.6162	1332.09	22.6158
																						1332.57	17.0939	1332.57	19.6139	1332.57	22.6143
																						1333.05	17.0942	1333.05	19.6129	1333.05	22.6147
																						1333.54	17.0955	1333.54	19.6132	1333.54	22.6171
																						1334.02	17.0979	1334.02	19.6149	1334.02	22.6211
																						1334.5	17.1011	1334.5	19.618	1334.5	22.6267
																						1334.98	17.1049	1334.98	19.6224	1334.98	22.6334
																						1335.46	17.1091	1335.46	19.6278	1335.46	22.6411
																						1335.95	17.1135	1335.95	19.6339	1335.95	22.6495
																						1336.43	17.1179	1336.43	19.6403	1336.43	22.6583
																						1336.91	17.1222	1336.91	19.6465	1336.91	22.6671
																						1337.39	17.126	1337.39	19.6523	1337.39	22.6755
																						1337.87	17.1293	1337.87	19.6575	1337.87	22.6832
																						1338.36	17.1318	1338.36	19.6618	1338.36	22.6899
																						1338.84	17.1335	1338.84	19.6653	1338.84	22.6955
																						1339.32	17.1347	1339.32	19.668	1339.32	22.7001
																						1339.8	17.1354	1339.8	19.6699	1339.8	22.7037
																						1340.29	17.136	1340.29	19.6711	1340.29	22.7066
																						1340.77	17.1367	1340.77	19.6717	1340.77	22.709
																						1341.25	17.1374	1341.25	19.672	1341.25	22.7111
																						1341.73	17.1383	1341.73	19.672	1341.73	22.7129
																						1342.21	17.1392	1342.21	19.6719	1342.21	22.7145
																						1342.69	17.1399	1342.69	19.6717	1342.69	22.716
																						1343.18	17.1404	1343.18	19.6713	1343.18	22.7174
																						1343.66	17.1406	1343.66	19.6708	1343.66	22.7187
																						1344.14	17.1403	1344.14	19.67	1344.14	22.7199
																						1344.62	17.1396	1344.62	19.669	1344.62	22.721
																						1345.11	17.1383	1345.11	19.6675	1345.11	22.722
																						1345.59	17.1365	1345.59	19.6658	1345.59	22.7227
																						1346.07	17.134	1346.07	19.6637	1346.07	22.723
																						1346.55	17.1309	1346.55	19.6614	1346.55	22.7229
																						1347.03	17.1272	1347.03	19.6588	1347.03	22.7225
																						1347.52	17.1229	1347.52	19.656	1347.52	22.7218
																						1348	17.1182	1348	19.6529	1348	22.7209
																						1348.48	17.1131	1348.48	19.6495	1348.48	22.7198
																						1348.96	17.1078	1348.96	19.6459	1348.96	22.7185
																						1349.44	17.1023	1349.44	19.6422	1349.44	22.7168
																						1349.93	17.0967	1349.93	19.6385	1349.93	22.7148
																						1350.41	17.0912	1350.41	19.6348	1350.41	22.7124
																						1350.89	17.0859	1350.89	19.6313	1350.89	22.7098
																						1351.37	17.0811	1351.37	19.6278	1351.37	22.707
																						1351.86	17.0767	1351.86	19.6246	1351.86	22.7042
																						1352.34	17.0728	1352.34	19.6216	1352.34	22.7015
																						1352.82	17.0692	1352.82	19.6188	1352.82	22.6988
																						1353.3	17.0658	1353.3	19.6163	1353.3	22.6961
																						1353.78	17.0623	1353.78	19.6139	1353.78	22.6935
																						1354.27	17.0587	1354.27	19.6116	1354.27	22.6911
																						1354.75	17.055	1354.75	19.6095	1354.75	22.6889
																						1355.23	17.0513	1355.23	19.6075	1355.23	22.6871
																						1355.71	17.0476	1355.71	19.6057	1355.71	22.686
																						1356.19	17.0441	1356.19	19.6041	1356.19	22.6855
																						1356.68	17.0407	1356.68	19.6027	1356.68	22.6855
																						1357.16	17.0373	1357.16	19.6014	1357.16	22.6858
																						1357.64	17.0337	1357.64	19.6001	1357.64	22.6862
																						1358.12	17.0296	1358.12	19.5986	1358.12	22.6863
																						1358.61	17.0251	1358.61	19.5965	1358.61	22.6857
																						1359.09	17.02	1359.09	19.5936	1359.09	22.6841
																						1359.57	17.0143	1359.57	19.5895	1359.57	22.6814
																						1360.05	17.0081	1360.05	19.5843	1360.05	22.6772
																						1360.53	17.0015	1360.53	19.578	1360.53	22.6717
																						1361.02	16.9945	1361.02	19.571	1361.02	22.6651
																						1361.5	16.9875	1361.5	19.5638	1361.5	22.6579
																						1361.98	16.9808	1361.98	19.557	1361.98	22.6508
																						1362.46	16.9748	1362.46	19.5512	1362.46	22.6444
																						1362.94	16.9699	1362.94	19.5464	1362.94	22.6392
																						1363.43	16.9662	1363.43	19.5427	1363.43	22.6353
																						1363.91	16.9635	1363.91	19.5396	1363.91	22.6324
																						1364.39	16.9613	1364.39	19.5365	1364.39	22.6297
																						1364.87	16.9589	1364.87	19.5329	1364.87	22.6265
																						1365.36	16.9555	1365.36	19.5283	1365.36	22.6221
																						1365.84	16.9506	1365.84	19.5225	1365.84	22.6162
																						1366.32	16.9441	1366.32	19.5157	1366.32	22.6089
																						1366.8	16.936	1366.8	19.508	1366.8	22.6006
																						1367.28	16.9262	1367.28	19.4996	1367.28	22.5916
																						1367.77	16.9151	1367.77	19.4906	1367.77	22.5822
																						1368.25	16.9025	1368.25	19.4809	1368.25	22.5725
																						1368.73	16.8884	1368.73	19.4702	1368.73	22.5622
																						1369.21	16.8728	1369.21	19.4584	1369.21	22.5511
																						1369.69	16.8558	1369.69	19.4454	1369.69	22.5387
																						1370.18	16.8375	1370.18	19.4312	1370.18	22.525
																						1370.66	16.8185	1370.66	19.4162	1370.66	22.5102
																						1371.14	16.7991	1371.14	19.4005	1371.14	22.4945
																						1371.62	16.7791	1371.62	19.3843	1371.62	22.4777
																						1372.1	16.7584	1372.1	19.3673	1372.1	22.4595
																						1372.59	16.7361	1372.59	19.349	1372.59	22.4396
																						1373.07	16.7117	1373.07	19.3289	1373.07	22.4173
																						1373.55	16.6847	1373.55	19.3064	1373.55	22.3923
																						1374.03	16.6553	1374.03	19.2815	1374.03	22.3648
																						1374.52	16.6242	1374.52	19.2545	1374.52	22.3355
																						1375	16.5923	1375	19.2259	1375	22.3051
																						1375.48	16.5603	1375.48	19.1964	1375.48	22.2742
																						1375.96	16.5281	1375.96	19.1662	1375.96	22.2427
																						1376.44	16.4948	1376.44	19.1349	1376.44	22.21
																						1376.92	16.4588	1376.92	19.1016	1376.92	22.1747
																						1377.41	16.4175	1377.41	19.0647	1377.41	22.1346
																						1377.89	16.368	1377.89	19.022	1377.89	22.0874
																						1378.37	16.3066	1378.37	18.9705	1378.37	22.0297
																						1378.85	16.2287	1378.85	18.9066	1378.85	21.9575
																						1379.34	16.1295	1379.34	18.8263	1379.34	21.8663
																						1379.82	16.0041	1379.82	18.7255	1379.82	21.7515
																						1380.3	15.8487	1380.3	18.6012	1380.3	21.6093
																						1380.78	15.6625	1380.78	18.4525	1380.78	21.4389
																						1381.27	15.4498	1381.27	18.2827	1381.27	21.244
																						1381.75	15.2208	1381.75	18.0998	1381.75	21.0339
																						1382.23	14.9921	1382.23	17.9167	1382.23	20.8237
																						1382.71	14.7842	1382.71	17.7493	1382.71	20.632
																						1383.19	14.618	1383.19	17.6142	1383.19	20.4782
																						1383.67	14.511	1383.67	17.525	1383.67	20.378
																						1384.16	14.474	1384.16	17.4901	1384.16	20.341
																						1384.64	14.5099	1384.64	17.512	1384.64	20.3702
																						1385.12	14.6147	1385.12	17.5877	1385.12	20.4614
																						1385.6	14.7773	1385.6	17.7086	1385.6	20.605
																						1386.09	14.9818	1386.09	17.8624	1386.09	20.7862
																						1386.57	15.2087	1386.57	18.0339	1386.57	20.9877
																						1387.05	15.438	1387.05	18.2076	1387.05	21.1912
																						1387.53	15.6525	1387.53	18.3699	1387.53	21.3813
																						1388.01	15.8407	1388.01	18.5118	1388.01	21.5478
																						1388.5	15.9979	1388.5	18.6293	1388.5	21.6861
																						1388.98	16.1247	1388.98	18.7228	1388.98	21.797
																						1389.46	16.2252	1389.46	18.7953	1389.46	21.884
																						1389.94	16.3044	1389.94	18.8505	1389.94	21.9515
																						1390.42	16.3667	1390.42	18.8921	1390.42	22.0035
																						1390.91	16.4155	1390.91	18.9228	1390.91	22.0432
																						1391.39	16.4534	1391.39	18.9447	1391.39	22.0726
																						1391.87	16.4821	1391.87	18.9596	1391.87	22.0939
																						1392.35	16.5035	1392.35	18.9694	1392.35	22.1087
																						1392.84	16.5194	1392.84	18.976	1392.84	22.119
																						1393.32	16.5314	1393.32	18.981	1393.32	22.1271
																						1393.8	16.5414	1393.8	18.986	1393.8	22.1346
																						1394.28	16.5503	1394.28	18.9918	1394.28	22.1427
																						1394.76	16.5588	1394.76	18.9985	1394.76	22.1519
																						1395.25	16.5671	1395.25	19.0056	1395.25	22.1618
																						1395.73	16.575	1395.73	19.0122	1395.73	22.1713
																						1396.21	16.5822	1396.21	19.0176	1396.21	22.1795
																						1396.69	16.5886	1396.69	19.0216	1396.69	22.1861
																						1397.17	16.594	1397.17	19.0241	1397.17	22.1907
																						1397.66	16.5985	1397.66	19.0255	1397.66	22.1936
																						1398.14	16.6023	1398.14	19.0261	1398.14	22.1953
																						1398.62	16.6054	1398.62	19.0262	1398.62	22.1964
																						1399.1	16.6079	1399.1	19.0261	1399.1	22.1971
																						1399.59	16.6099	1399.59	19.0256	1399.59	22.1976
																						1400.07	16.6116	1400.07	19.0245	1400.07	22.198
																						1400.55	16.613	1400.55	19.0226	1400.55	22.198
																						1401.03	16.6142	1401.03	19.0197	1401.03	22.1974
																						1401.51	16.6152	1401.51	19.0158	1401.51	22.1961
																						1402	16.6158	1402	19.0112	1402	22.194
																						1402.48	16.6159	1402.48	19.0063	1402.48	22.1914
																						1402.96	16.6157	1402.96	19.0018	1402.96	22.1886
																						1403.44	16.6152	1403.44	18.9981	1403.44	22.1863
																						1403.92	16.6148	1403.92	18.9959	1403.92	22.1851
																						1404.41	16.6147	1404.41	18.9952	1404.41	22.1853
																						1404.89	16.6152	1404.89	18.9961	1404.89	22.1874
																						1405.37	16.6164	1405.37	18.9982	1405.37	22.1911
																						1405.85	16.618	1405.85	19.0008	1405.85	22.196
																						1406.34	16.6198	1406.34	19.0035	1406.34	22.2014
																						1406.82	16.6216	1406.82	19.0059	1406.82	22.2068
																						1407.3	16.6231	1407.3	19.0077	1407.3	22.2117
																						1407.78	16.6246	1407.78	19.0091	1407.78	22.2161
																						1408.26	16.6263	1408.26	19.0101	1408.26	22.22
																						1408.74	16.6282	1408.74	19.0108	1408.74	22.2234
																						1409.23	16.6306	1409.23	19.0114	1409.23	22.2266
																						1409.71	16.6332	1409.71	19.0116	1409.71	22.2295
																						1410.19	16.636	1410.19	19.0115	1410.19	22.232
																						1410.67	16.6386	1410.67	19.0108	1410.67	22.234
																						1411.16	16.6409	1411.16	19.0098	1411.16	22.2357
																						1411.64	16.6432	1411.64	19.0087	1411.64	22.2372
																						1412.12	16.6456	1412.12	19.0078	1412.12	22.239
																						1412.6	16.6487	1412.6	19.0077	1412.6	22.2417
																						1413.08	16.6528	1413.08	19.0087	1413.08	22.2457
																						1413.57	16.6581	1413.57	19.0111	1413.57	22.2511
																						1414.05	16.6645	1414.05	19.0147	1414.05	22.2579
																						1414.53	16.6717	1414.53	19.019	1414.53	22.2655
																						1415.01	16.6792	1415.01	19.0235	1415.01	22.2731
																						1415.49	16.6864	1415.49	19.0275	1415.49	22.2802
																						1415.98	16.6928	1415.98	19.0306	1415.98	22.2862
																						1416.46	16.6985	1416.46	19.0327	1416.46	22.291
																						1416.94	16.7034	1416.94	19.0345	1416.94	22.2954
																						1417.42	16.7082	1417.42	19.0371	1417.42	22.3005
																						1417.9	16.7138	1417.9	19.0422	1417.9	22.3081
																						1418.39	16.7215	1418.39	19.0515	1418.39	22.32
																						1418.87	16.7324	1418.87	19.0659	1418.87	22.3374
																						1419.35	16.747	1419.35	19.0852	1419.35	22.3603
																						1419.83	16.765	1419.83	19.1076	1419.83	22.3871
																						1420.32	16.7851	1420.32	19.1306	1420.32	22.4154
																						1420.8	16.8057	1420.8	19.1519	1420.8	22.4425
																						1421.28	16.8253	1421.28	19.1698	1421.28	22.4664
																						1421.76	16.8426	1421.76	19.1837	1421.76	22.4862
																						1422.24	16.8573	1422.24	19.1939	1422.24	22.5017
																						1422.73	16.8693	1422.73	19.2013	1422.73	22.5135
																						1423.21	16.8792	1423.21	19.2069	1423.21	22.5228
																						1423.69	16.8877	1423.69	19.2117	1423.69	22.5307
																						1424.17	16.8957	1424.17	19.2163	1424.17	22.5382
																						1424.65	16.9036	1424.65	19.2208	1424.65	22.5457
																						1425.14	16.9117	1425.14	19.2248	1425.14	22.553
																						1425.62	16.9196	1425.62	19.228	1425.62	22.56
																						1426.1	16.9269	1426.1	19.2302	1426.1	22.5659
																						1426.58	16.9335	1426.58	19.2314	1426.58	22.5708
																						1427.07	16.9391	1427.07	19.2322	1427.07	22.5747
																						1427.55	16.9439	1427.55	19.233	1427.55	22.5783
																						1428.03	16.9484	1428.03	19.2346	1428.03	22.5822
																						1428.51	16.9529	1428.51	19.2374	1428.51	22.5873
																						1428.99	16.9579	1428.99	19.2417	1428.99	22.5938
																						1429.48	16.9633	1429.48	19.2474	1429.48	22.6019
																						1429.96	16.9693	1429.96	19.2541	1429.96	22.6112
																						1430.44	16.9756	1430.44	19.2616	1430.44	22.6214
																						1430.92	16.9822	1430.92	19.2691	1430.92	22.6318
																						1431.4	16.9886	1431.4	19.2761	1431.4	22.6416
																						1431.89	16.9948	1431.89	19.2815	1431.89	22.6501
																						1432.37	17.0004	1432.37	19.2846	1432.37	22.6566
																						1432.85	17.005	1432.85	19.2847	1432.85	22.6603
																						1433.33	17.008	1433.33	19.2815	1433.33	22.6608
																						1433.82	17.0091	1433.82	19.2753	1433.82	22.6578
																						1434.3	17.0082	1434.3	19.2667	1434.3	22.6518
																						1434.78	17.0053	1434.78	19.2573	1434.78	22.644
																						1435.26	17.0014	1435.26	19.2487	1435.26	22.6358
																						1435.74	16.9975	1435.74	19.2429	1435.74	22.6295
																						1436.23	16.9951	1436.23	19.2412	1436.23	22.6272
																						1436.71	16.9954	1436.71	19.244	1436.71	22.6298
																						1437.19	16.9988	1437.19	19.2503	1437.19	22.6372
																						1437.67	17.0048	1437.67	19.2587	1437.67	22.648
																						1438.15	17.0126	1438.15	19.2674	1438.15	22.6603
																						1438.64	17.021	1438.64	19.2754	1438.64	22.6726
																						1439.12	17.0293	1439.12	19.2823	1439.12	22.6842
																						1439.6	17.037	1439.6	19.2884	1439.6	22.6947
																						1440.08	17.0442	1440.08	19.294	1440.08	22.7044
																						1440.57	17.0508	1440.57	19.2996	1440.57	22.7137
																						1441.05	17.0571	1441.05	19.3054	1441.05	22.7227
																						1441.53	17.0633	1441.53	19.3116	1441.53	22.7318
																						1442.01	17.0696	1442.01	19.3181	1442.01	22.7409
																						1442.49	17.0761	1442.49	19.3247	1442.49	22.7498
																						1442.97	17.0826	1442.97	19.3309	1442.97	22.7586
																						1443.46	17.0892	1443.46	19.3366	1443.46	22.7669
																						1443.94	17.0955	1443.94	19.3412	1443.94	22.7746
																						1444.42	17.1015	1444.42	19.3447	1444.42	22.7813
																						1444.9	17.1071	1444.9	19.3469	1444.9	22.7871
																						1445.39	17.112	1445.39	19.3482	1445.39	22.792
																						1445.87	17.1166	1445.87	19.3489	1445.87	22.7963
																						1446.35	17.1209	1446.35	19.3498	1446.35	22.8004
																						1446.83	17.1253	1446.83	19.3513	1446.83	22.8049
																						1447.32	17.13	1447.32	19.3537	1447.32	22.8099
																						1447.8	17.1352	1447.8	19.3568	1447.8	22.8158
																						1448.28	17.1409	1448.28	19.3603	1448.28	22.8222
																						1448.76	17.1468	1448.76	19.3636	1448.76	22.8286
																						1449.24	17.1529	1449.24	19.3665	1449.24	22.8348
																						1449.72	17.159	1449.72	19.3688	1449.72	22.8405
																						1450.21	17.165	1450.21	19.3709	1450.21	22.8458
																						1450.69	17.171	1450.69	19.3731	1450.69	22.8508
																						1451.17	17.177	1451.17	19.3757	1451.17	22.8557
																						1451.65	17.1829	1451.65	19.3784	1451.65	22.8604
																						1452.14	17.1886	1452.14	19.3808	1452.14	22.8646
																						1452.62	17.1937	1452.62	19.3822	1452.62	22.8678
																						1453.1	17.1981	1453.1	19.3821	1453.1	22.8695
																						1453.58	17.2016	1453.58	19.3803	1453.58	22.8694
																						1454.06	17.2041	1454.06	19.3773	1454.06	22.8677
																						1454.55	17.2059	1454.55	19.3738	1454.55	22.865
																						1455.03	17.2069	1455.03	19.3709	1455.03	22.8623
																						1455.51	17.2076	1455.51	19.3697	1455.51	22.8605
																						1455.99	17.208	1455.99	19.3708	1455.99	22.8605
																						1456.47	17.2083	1456.47	19.3739	1456.47	22.8627
																						1456.96	17.2086	1456.96	19.3781	1456.96	22.8667
																						1457.44	17.2093	1457.44	19.3818	1457.44	22.8716
																						1457.92	17.2104	1457.92	19.384	1457.92	22.8765
																						1458.4	17.2123	1458.4	19.3846	1458.4	22.8811
																						1458.88	17.2151	1458.88	19.3837	1458.88	22.8853
																						1459.37	17.2188	1459.37	19.3823	1459.37	22.8893
																						1459.85	17.2232	1459.85	19.3806	1459.85	22.8933
																						1460.33	17.228	1460.33	19.3788	1460.33	22.8969
																						1460.81	17.2327	1460.81	19.377	1460.81	22.8999
																						1461.3	17.2369	1461.3	19.3747	1461.3	22.9016
																						1461.78	17.2402	1461.78	19.3719	1461.78	22.9018
																						1462.26	17.2426	1462.26	19.3687	1462.26	22.9004
																						1462.74	17.2442	1462.74	19.3656	1462.74	22.8981
																						1463.22	17.2452	1463.22	19.3634	1463.22	22.8957
																						1463.71	17.2461	1463.71	19.3626	1463.71	22.8945
																						1464.19	17.2475	1464.19	19.3638	1464.19	22.8955
																						1464.67	17.2498	1464.67	19.3671	1464.67	22.8994
																						1465.15	17.2533	1465.15	19.372	1465.15	22.9061
																						1465.63	17.2577	1465.63	19.3776	1465.63	22.9147
																						1466.12	17.2627	1466.12	19.3829	1466.12	22.924
																						1466.6	17.268	1466.6	19.3871	1466.6	22.9327
																						1467.08	17.2729	1467.08	19.3894	1467.08	22.9397
																						1467.56	17.2768	1467.56	19.3893	1467.56	22.9441
																						1468.05	17.2792	1468.05	19.3864	1468.05	22.9451
																						1468.53	17.2797	1468.53	19.3802	1468.53	22.9422
																						1469.01	17.2779	1469.01	19.3706	1469.01	22.9351
																						1469.49	17.2736	1469.49	19.3576	1469.49	22.924
																						1469.97	17.267	1469.97	19.3419	1469.97	22.9094
																						1470.46	17.2586	1470.46	19.3246	1470.46	22.8927
																						1470.94	17.2495	1470.94	19.3076	1470.94	22.8758
																						1471.42	17.2411	1471.42	19.2933	1471.42	22.8614
																						1471.9	17.235	1471.9	19.2838	1471.9	22.8518
																						1472.38	17.2325	1472.38	19.2804	1472.38	22.8488
																						1472.87	17.2342	1472.87	19.2832	1472.87	22.8524
																						1473.35	17.2395	1473.35	19.2905	1473.35	22.8611
																						1473.83	17.2471	1473.83	19.3	1473.83	22.8726
																						1474.31	17.2556	1474.31	19.3095	1474.31	22.8844
																						1474.8	17.2636	1474.8	19.3177	1474.8	22.8949
																						1475.28	17.2705	1475.28	19.3239	1475.28	22.9034
																						1475.76	17.2759	1475.76	19.3282	1475.76	22.9099
																						1476.24	17.28	1476.24	19.3312	1476.24	22.915
																						1476.72	17.2831	1476.72	19.3333	1476.72	22.9191
																						1477.21	17.2858	1477.21	19.3347	1477.21	22.9227
																						1477.69	17.2881	1477.69	19.3355	1477.69	22.9257
																						1478.17	17.2902	1478.17	19.3354	1478.17	22.9281
																						1478.65	17.292	1478.65	19.3343	1478.65	22.9297
																						1479.13	17.2934	1479.13	19.3323	1479.13	22.9301
																						1479.62	17.2941	1479.62	19.3295	1479.62	22.9295
																						1480.1	17.2942	1480.1	19.3263	1480.1	22.928
																						1480.58	17.2939	1480.58	19.323	1480.58	22.9261
																						1481.06	17.2934	1481.06	19.3201	1481.06	22.9239
																						1481.55	17.2928	1481.55	19.3174	1481.55	22.9218
																						1482.03	17.2923	1482.03	19.3146	1482.03	22.9197
																						1482.51	17.2917	1482.51	19.3113	1482.51	22.9173
																						1482.99	17.2907	1482.99	19.3069	1482.99	22.9143
																						1483.47	17.2891	1483.47	19.3014	1483.47	22.9101
																						1483.95	17.2869	1483.95	19.2946	1483.95	22.9047
																						1484.44	17.2839	1484.44	19.287	1484.44	22.8982
																						1484.92	17.2806	1484.92	19.2791	1484.92	22.8908
																						1485.4	17.2772	1485.4	19.2713	1485.4	22.883
																						1485.88	17.2742	1485.88	19.2643	1485.88	22.8755
																						1486.37	17.2718	1486.37	19.2582	1486.37	22.8689
																						1486.85	17.2701	1486.85	19.2531	1486.85	22.8634
																						1487.33	17.2687	1487.33	19.249	1487.33	22.8593
																						1487.81	17.2674	1487.81	19.2458	1487.81	22.8567
																						1488.29	17.266	1488.29	19.2434	1488.29	22.8555
																						1488.78	17.2643	1488.78	19.2421	1488.78	22.8557
																						1489.26	17.2626	1489.26	19.2421	1489.26	22.8576
																						1489.74	17.2612	1489.74	19.2434	1489.74	22.8611
																						1490.22	17.2605	1490.22	19.2459	1490.22	22.8663
																						1490.7	17.2608	1490.7	19.2491	1490.7	22.8728
																						1491.19	17.2621	1491.19	19.2523	1491.19	22.8798
																						1491.67	17.2642	1491.67	19.255	1491.67	22.8865
																						1492.15	17.2666	1492.15	19.2563	1492.15	22.8919
																						1492.63	17.2689	1492.63	19.2561	1492.63	22.8954
																						1493.12	17.2704	1493.12	19.2542	1493.12	22.8963
																						1493.6	17.2709	1493.6	19.2509	1493.6	22.8947
																						1494.08	17.2702	1494.08	19.2465	1494.08	22.8908
																						1494.56	17.2684	1494.56	19.2417	1494.56	22.885
																						1495.04	17.2658	1495.04	19.2371	1495.04	22.8785
																						1495.53	17.263	1495.53	19.2336	1495.53	22.8722
																						1496.01	17.2605	1496.01	19.2315	1496.01	22.8672
																						1496.49	17.2589	1496.49	19.231	1496.49	22.8644
																						1496.97	17.2585	1496.97	19.2317	1496.97	22.864
																						1497.45	17.2591	1497.45	19.2332	1497.45	22.8658
																						1497.94	17.2604	1497.94	19.2349	1497.94	22.8693
																						1498.42	17.262	1498.42	19.2365	1498.42	22.8742
																						1498.9	17.2635	1498.9	19.2379	1498.9	22.88
																						1499.38	17.2647	1499.38	19.2393	1499.38	22.8864
																						1499.87	17.2656	1499.87	19.2405	1499.87	22.8931
																						1500.35	17.2662	1500.35	19.2414	1500.35	22.8995
																						1500.83	17.2664	1500.83	19.2414	1500.83	22.9048
																						1501.31	17.2661	1501.31	19.2397	1501.31	22.9082
																						1501.79	17.2648	1501.79	19.2356	1501.79	22.9089
																						1502.28	17.2623	1502.28	19.2285	1502.28	22.9061
																						1502.76	17.2582	1502.76	19.2181	1502.76	22.8996
																						1503.24	17.2524	1503.24	19.2048	1503.24	22.8894
																						1503.72	17.2448	1503.72	19.1894	1503.72	22.8758
																						1504.2	17.2358	1504.2	19.1733	1504.2	22.8595
																						1504.69	17.2257	1504.69	19.1585	1504.69	22.8419
																						1505.17	17.2155	1505.17	19.1471	1505.17	22.8246
																						1505.65	17.2062	1505.65	19.1411	1505.65	22.8099
																						1506.13	17.1991	1506.13	19.1415	1506.13	22.8
																						1506.62	17.1951	1506.62	19.1475	1506.62	22.7965
																						1507.1	17.1943	1507.1	19.157	1507.1	22.7992
																						1507.58	17.1962	1507.58	19.167	1507.58	22.8067
																						1508.06	17.2001	1508.06	19.1756	1508.06	22.8169
																						1508.54	17.205	1508.54	19.1821	1508.54	22.8279
																						1509.03	17.2103	1509.03	19.1867	1509.03	22.8387
																						1509.51	17.2157	1509.51	19.1899	1509.51	22.8486
																						1509.99	17.2208	1509.99	19.1925	1509.99	22.8574
																						1510.47	17.2252	1510.47	19.1948	1510.47	22.8651
																						1510.95	17.2286	1510.95	19.1966	1510.95	22.8714
																						1511.44	17.2309	1511.44	19.1977	1511.44	22.8762
																						1511.92	17.2318	1511.92	19.1975	1511.92	22.8794
																						1512.4	17.2313	1512.4	19.1956	1512.4	22.8808
																						1512.88	17.2298	1512.88	19.1918	1512.88	22.8804
																						1513.37	17.2275	1513.37	19.1867	1513.37	22.8785
																						1513.85	17.2248	1513.85	19.1807	1513.85	22.8754
																						1514.33	17.2218	1514.33	19.1748	1514.33	22.8716
																						1514.81	17.219	1514.81	19.1698	1514.81	22.8678
																						1515.29	17.2163	1515.29	19.1664	1515.29	22.8643
																						1515.78	17.2139	1515.78	19.1646	1515.78	22.8616
																						1516.26	17.2116	1516.26	19.164	1516.26	22.8597
																						1516.74	17.2092	1516.74	19.1634	1516.74	22.8579
																						1517.22	17.2065	1517.22	19.1617	1517.22	22.8556
																						1517.7	17.2032	1517.7	19.1578	1517.7	22.8517
																						1518.19	17.199	1518.19	19.1512	1518.19	22.8455
																						1518.67	17.1938	1518.67	19.1425	1518.67	22.8367
																						1519.15	17.1876	1519.15	19.1325	1519.15	22.8257
																						1519.63	17.1806	1519.63	19.1227	1519.63	22.8135
																						1520.11	17.1734	1520.11	19.1146	1520.11	22.8016
																						1520.6	17.1666	1520.6	19.1096	1520.6	22.7921
																						1521.08	17.1613	1521.08	19.1082	1521.08	22.7868
																						1521.56	17.1582	1521.56	19.1097	1521.56	22.7869
																						1522.04	17.1574	1522.04	19.113	1522.04	22.7918
																						1522.53	17.1586	1522.53	19.1164	1522.53	22.8
																						1523.01	17.161	1523.01	19.1188	1523.01	22.8096
																						1523.49	17.1637	1523.49	19.1199	1523.49	22.819
																						1523.97	17.1658	1523.97	19.1198	1523.97	22.8271
																						1524.45	17.167	1524.45	19.119	1524.45	22.8334
																						1524.93	17.1669	1524.93	19.1177	1524.93	22.8376
																						1525.42	17.1655	1525.42	19.1163	1525.42	22.84
																						1525.9	17.163	1525.9	19.1148	1525.9	22.8407
																						1526.38	17.1598	1526.38	19.1132	1526.38	22.8403
																						1526.86	17.1567	1526.86	19.1117	1526.86	22.8393
																						1527.35	17.1541	1527.35	19.1104	1527.35	22.8381
																						1527.83	17.1522	1527.83	19.1095	1527.83	22.8372
																						1528.31	17.1513	1528.31	19.1088	1528.31	22.8363
																						1528.79	17.1508	1528.79	19.1079	1528.79	22.8353
																						1529.27	17.1506	1529.27	19.1063	1529.27	22.8335
																						1529.76	17.15	1529.76	19.1034	1529.76	22.8304
																						1530.24	17.1488	1530.24	19.0987	1530.24	22.8256
																						1530.72	17.1466	1530.72	19.0922	1530.72	22.8192
																						1531.2	17.1435	1531.2	19.0846	1531.2	22.8117
																						1531.68	17.1396	1531.68	19.0771	1531.68	22.8039
																						1532.17	17.1353	1532.17	19.0712	1532.17	22.797
																						1532.65	17.1312	1532.65	19.0678	1532.65	22.7921
																						1533.13	17.1276	1533.13	19.0675	1533.13	22.7896
																						1533.61	17.1248	1533.61	19.0693	1533.61	22.7892
																						1534.1	17.1227	1534.1	19.0712	1534.1	22.7899
																						1534.58	17.1211	1534.58	19.0711	1534.58	22.7901
																						1535.06	17.1192	1535.06	19.0673	1535.06	22.7883
																						1535.54	17.1165	1535.54	19.0592	1535.54	22.7837
																						1536.02	17.1124	1536.02	19.0471	1536.02	22.7761
																						1536.51	17.1065	1536.51	19.0316	1536.51	22.7655
																						1536.99	17.0984	1536.99	19.014	1536.99	22.7522
																						1537.47	17.0879	1537.47	18.9953	1537.47	22.7366
																						1537.95	17.0751	1537.95	18.9771	1537.95	22.7194
																						1538.43	17.0605	1538.43	18.9607	1538.43	22.7015
																						1538.92	17.0451	1538.92	18.9476	1538.92	22.6844
																						1539.4	17.0306	1539.4	18.9386	1539.4	22.6698
																						1539.88	17.0187	1539.88	18.9341	1539.88	22.659
																						1540.36	17.0105	1540.36	18.9334	1540.36	22.6526
																						1540.85	17.0063	1540.85	18.9355	1540.85	22.6503
																						1541.33	17.0052	1541.33	18.9389	1541.33	22.6506
																						1541.81	17.0063	1541.81	18.9427	1541.81	22.6522
																						1542.29	17.0083	1542.29	18.946	1542.29	22.6535
																						1542.77	17.0105	1542.77	18.9486	1542.77	22.6539
																						1543.26	17.0123	1543.26	18.9503	1543.26	22.6533
																						1543.74	17.0135	1543.74	18.9516	1543.74	22.6521
																						1544.22	17.0144	1544.22	18.9525	1544.22	22.651
																						1544.7	17.015	1544.7	18.9532	1544.7	22.6507
																						1545.18	17.0156	1545.18	18.9534	1545.18	22.6515
																						1545.67	17.0161	1545.67	18.9528	1545.67	22.6531
																						1546.15	17.0164	1546.15	18.9508	1546.15	22.6546
																						1546.63	17.0159	1546.63	18.9469	1546.63	22.6549
																						1547.11	17.0143	1547.11	18.941	1547.11	22.6531
																						1547.6	17.0112	1547.6	18.9332	1547.6	22.6487
																						1548.08	17.0066	1548.08	18.9241	1548.08	22.6421
																						1548.56	17.0006	1548.56	18.9145	1548.56	22.6339
																						1549.04	16.9939	1549.04	18.9048	1549.04	22.6251
																						1549.52	16.987	1549.52	18.8957	1549.52	22.6167
																						1550.01	16.9805	1550.01	18.8871	1550.01	22.6094
																						1550.49	16.9747	1550.49	18.8786	1550.49	22.603
																						1550.97	16.9692	1550.97	18.8696	1550.97	22.5967
																						1551.45	16.9636	1551.45	18.8597	1551.45	22.5897
																						1551.93	16.9572	1551.93	18.849	1551.93	22.5813
																						1552.42	16.9497	1552.42	18.8376	1552.42	22.5711
																						1552.9	16.941	1552.9	18.8261	1552.9	22.5592
																						1553.38	16.9315	1553.38	18.815	1553.38	22.5462
																						1553.86	16.9218	1553.86	18.8045	1553.86	22.5325
																						1554.34	16.9124	1554.34	18.7941	1554.34	22.5183
																						1554.83	16.9034	1554.83	18.7828	1554.83	22.5032
																						1555.31	16.8946	1555.31	18.7696	1555.31	22.4864
																						1555.79	16.8852	1555.79	18.7538	1555.79	22.4673
																						1556.27	16.8744	1556.27	18.7354	1556.27	22.4453
																						1556.76	16.8616	1556.76	18.7154	1556.76	22.4208
																						1557.24	16.8466	1557.24	18.6958	1557.24	22.3954
																						1557.72	16.83	1557.72	18.6795	1557.72	22.3719
																						1558.2	16.8135	1558.2	18.67	1558.2	22.3545
																						1558.68	16.7996	1558.68	18.6689	1558.68	22.3467
																						1559.17	16.79	1559.17	18.675	1559.17	22.3491
																						1559.65	16.7852	1559.65	18.6841	1559.65	22.3586
																						1560.13	16.7837	1560.13	18.6915	1560.13	22.3702
																						1560.61	16.7834	1560.61	18.6941	1560.61	22.3794
																						1561.09	16.7828	1561.09	18.6914	1561.09	22.384
																						1561.58	16.7808	1561.58	18.6843	1561.58	22.3837
																						1562.06	16.7771	1562.06	18.6742	1562.06	22.379
																						1562.54	16.7714	1562.54	18.6625	1562.54	22.371
																						1563.02	16.7639	1563.02	18.6504	1563.02	22.3604
																						1563.51	16.7547	1563.51	18.6385	1563.51	22.3482
																						1563.99	16.744	1563.99	18.6273	1563.99	22.3349
																						1564.47	16.7322	1564.47	18.6166	1564.47	22.3211
																						1564.95	16.7198	1564.95	18.606	1564.95	22.307
																						1565.43	16.7071	1565.43	18.595	1565.43	22.2927
																						1565.91	16.6945	1565.91	18.5829	1565.91	22.2779
																						1566.4	16.6818	1566.4	18.5694	1566.4	22.2622
																						1566.88	16.6686	1566.88	18.5541	1566.88	22.2454
																						1567.36	16.6545	1567.36	18.5375	1567.36	22.2273
																						1567.84	16.6393	1567.84	18.5202	1567.84	22.2083
																						1568.33	16.623	1568.33	18.5031	1568.33	22.1893
																						1568.81	16.6061	1568.81	18.4873	1568.81	22.1713
																						1569.29	16.5897	1569.29	18.4737	1569.29	22.1555
																						1569.77	16.5747	1569.77	18.4624	1569.77	22.1425
																						1570.25	16.5615	1570.25	18.4526	1570.25	22.1319
																						1570.74	16.5501	1570.74	18.443	1570.74	22.1225
																						1571.22	16.5398	1571.22	18.4321	1571.22	22.113
																						1571.7	16.5299	1571.7	18.4188	1571.7	22.102
																						1572.18	16.5195	1572.18	18.4028	1572.18	22.0887
																						1572.66	16.5081	1572.66	18.3842	1572.66	22.073
																						1573.15	16.4954	1573.15	18.3638	1573.15	22.0551
																						1573.63	16.4812	1573.63	18.3428	1573.63	22.0355
																						1574.11	16.4657	1574.11	18.3224	1574.11	22.0151
																						1574.59	16.449	1574.59	18.3041	1574.59	21.9948
																						1575.08	16.4317	1575.08	18.289	1575.08	21.9756
																						1575.56	16.4144	1575.56	18.278	1575.56	21.9587
																						1576.04	16.3983	1576.04	18.271	1576.04	21.9448
																						1576.52	16.3842	1576.52	18.2669	1576.52	21.9342
																						1577	16.3726	1577	18.2642	1577	21.9262
																						1577.49	16.3634	1577.49	18.2612	1577.49	21.9199
																						1577.97	16.356	1577.97	18.2569	1577.97	21.9141
																						1578.45	16.3494	1578.45	18.2507	1578.45	21.908
																						1578.93	16.3428	1578.93	18.2427	1578.93	21.9009
																						1579.41	16.3359	1579.41	18.2333	1579.41	21.8928
																						1579.9	16.3282	1579.9	18.223	1579.9	21.8839
																						1580.38	16.3201	1580.38	18.2122	1580.38	21.8746
																						1580.86	16.3117	1580.86	18.2015	1580.86	21.8655
																						1581.34	16.3037	1581.34	18.191	1581.34	21.8571
																						1581.83	16.2963	1581.83	18.1809	1581.83	21.8494
																						1582.31	16.2898	1582.31	18.171	1582.31	21.8425
																						1582.79	16.2841	1582.79	18.1613	1582.79	21.836
																						1583.27	16.2788	1583.27	18.1516	1583.27	21.8298
																						1583.75	16.2739	1583.75	18.1421	1583.75	21.8235
																						1584.24	16.2692	1584.24	18.1328	1584.24	21.8173
																						1584.72	16.2647	1584.72	18.1241	1584.72	21.8111
																						1585.2	16.2605	1585.2	18.1161	1585.2	21.8051
																						1585.68	16.2568	1585.68	18.1089	1585.68	21.7993
																						1586.16	16.2535	1586.16	18.1024	1586.16	21.7938
																						1586.65	16.2505	1586.65	18.0966	1586.65	21.7884
																						1587.13	16.2476	1587.13	18.0914	1587.13	21.7832
																						1587.61	16.2448	1587.61	18.0869	1587.61	21.7781
																						1588.09	16.2421	1588.09	18.0829	1588.09	21.7734
																						1588.58	16.2396	1588.58	18.0796	1588.58	21.7691
																						1589.06	16.2376	1589.06	18.0769	1589.06	21.7655
																						1589.54	16.2362	1589.54	18.0747	1589.54	21.7625
																						1590.02	16.2356	1590.02	18.0727	1590.02	21.7601
																						1590.5	16.2356	1590.5	18.071	1590.5	21.7581
																						1590.98	16.2361	1590.98	18.0693	1590.98	21.7563
																						1591.47	16.2371	1591.47	18.0678	1591.47	21.7548
																						1591.95	16.2384	1591.95	18.0663	1591.95	21.7537
																						1592.43	16.2401	1592.43	18.0651	1592.43	21.753
																						1592.91	16.2423	1592.91	18.0642	1592.91	21.7531
																						1593.4	16.245	1593.4	18.0633	1593.4	21.7538
																						1593.88	16.2484	1593.88	18.0624	1593.88	21.7553
																						1594.36	16.2522	1594.36	18.0613	1594.36	21.7574
																						1594.84	16.2564	1594.84	18.0599	1594.84	21.7598
																						1595.32	16.2607	1595.32	18.0583	1595.32	21.7622
																						1595.81	16.265	1595.81	18.0565	1595.81	21.7645
																						1596.29	16.2692	1596.29	18.0548	1596.29	21.7666
																						1596.77	16.2734	1596.77	18.0535	1596.77	21.7684
																						1597.25	16.2777	1597.25	18.0527	1597.25	21.7701
																						1597.73	16.2823	1597.73	18.0526	1597.73	21.7717
																						1598.22	16.2871	1598.22	18.0532	1598.22	21.7734
																						1598.7	16.2922	1598.7	18.0546	1598.7	21.7752
																						1599.18	16.2974	1599.18	18.0569	1599.18	21.7774
																						1599.66	16.3025	1599.66	18.0599	1599.66	21.7799
																						1600.15	16.3073	1600.15	18.0635	1600.15	21.7829
																						1600.63	16.3118	1600.63	18.0678	1600.63	21.7862
																						1601.11	16.3158	1601.11	18.0724	1601.11	21.79
																						1601.59	16.3194	1601.59	18.0771	1601.59	21.7939
																						1602.07	16.3227	1602.07	18.0819	1602.07	21.7981
																						1602.56	16.3257	1602.56	18.0865	1602.56	21.8024
																						1603.04	16.3284	1603.04	18.0908	1603.04	21.8069
																						1603.52	16.3308	1603.52	18.0946	1603.52	21.8114
																						1604	16.3332	1604	18.0978	1604	21.8159
																						1604.48	16.3356	1604.48	18.1002	1604.48	21.8202
																						1604.97	16.3382	1604.97	18.1017	1604.97	21.8242
																						1605.45	16.3411	1605.45	18.1023	1605.45	21.8279
																						1605.93	16.3444	1605.93	18.1023	1605.93	21.8311
																						1606.41	16.348	1606.41	18.1018	1606.41	21.834
																						1606.89	16.3518	1606.89	18.1013	1606.89	21.8368
																						1607.38	16.3557	1607.38	18.1012	1607.38	21.8397
																						1607.86	16.3594	1607.86	18.1017	1607.86	21.8428
																						1608.34	16.363	1608.34	18.1032	1608.34	21.8463
																						1608.82	16.3664	1608.82	18.1056	1608.82	21.8503
																						1609.31	16.3694	1609.31	18.1091	1609.31	21.8548
																						1609.79	16.3722	1609.79	18.1136	1609.79	21.8598
																						1610.27	16.3744	1610.27	18.1189	1610.27	21.8652
																						1610.75	16.3761	1610.75	18.1248	1610.75	21.8707
																						1611.23	16.377	1611.23	18.1307	1611.23	21.8761
																						1611.72	16.377	1611.72	18.136	1611.72	21.8808
																						1612.2	16.3762	1612.2	18.1398	1612.2	21.8842
[truncated: 4,953 more rows]

## Sheet: Fig.3
Fig.3a							Fig.3b																Fig.3C
	H-Pd-OCNT		6.5h OCNT		Pd-OCNT		H-Pd-OCNT					Pd-OCNT					6.5h OCNT							This work		N-doped carbons		Au/C		N-doped porous carbons		Pt-Hg		Au-Pt-Ni		Pd-Hg
Potential (V)	Current density (mA cm-2)	Potential (V)	Current density (mA cm-2)	Potential (V)	Current density (mA cm-2)		Potential (V)	Disk current density (mA cm-2)	Ring current (mA)	H2O2 current (mA cm-2)	selectivity	Potential (V)	Disk current density (mA cm-2)	Ring current (mA)	H2O2 current (mA cm-2)	selectivity	Potential (V)	Disk current density (mA cm-2)	Ring current (mA)	H2O2 current (mA cm-2)	selectivity		Potential	Mass activity (A g-1)	Potential	Mass activity (A g-1)	Potential	Mass activity (A g-1)	Potential	Mass activity (A g-1)	Potential	Mass activity (A g-1)	Potential	Mass activity (A g-1)	Potential	Mass activity (A g-1)
0.02	-1.17573	0.02	-0.51684	0.02	-0.90371		0.068	-2.81267	0.0194	-0.22123	14.5841	0.05	-2.65312	0.18399	-2.09881	88.3349	0.05	-2.5296	0.15999	-1.82446	83.8051		0.4	3205.87	0.25205	5.87438	0.42465	16.4523	0.55259	19.3159	0.54408	200.66	0.55203	238.074	0.47236	1366.48
0.021	-0.97246	0.021	-0.34051	0.021	-0.71072		0.069	-2.81067	0.01942	-0.22146	14.6077	0.051	-2.64401	0.18495	-2.10975	88.7613	0.051	-2.52937	0.16012	-1.82592	83.8485		0.401	3167.18	0.2639	5.5332	0.43316	13.646	0.55927	18.1116	0.55502	167.366	0.55806	222.898	0.48391	1172.71
0.022	-0.78036	0.022	-0.1602	0.022	-0.49792		0.07	-2.80733	0.01928	-0.2199	14.5281	0.052	-2.63951	0.18445	-2.10404	88.7116	0.052	-2.52992	0.15998	-1.82436	83.7962		0.402	3117.97	0.27575	5.21768	0.44106	11.3528	0.56596	16.9228	0.56661	140.053	0.56474	211.683	0.49606	1005.31
0.023	-0.62261	0.023	-0.05009	0.023	-0.34721		0.071	-2.80267	0.01933	-0.22044	14.5834	0.053	-2.63891	0.18466	-2.10642	88.7787	0.053	-2.52878	0.1593	-1.81664	83.6117		0.403	3092.49	0.2873	4.91298	0.44957	9.38791	0.57264	15.8051	0.57659	115.581	0.57143	200.679	0.50761	869.738
0.024	-0.48962	0.024	0.01533	0.024	-0.23629		0.072	-2.802	0.01938	-0.22099	14.6209	0.054	-2.63587	0.18564	-2.1176	89.097	0.054	-2.52523	0.15876	-1.81043	83.5135		0.404	3099.7	0.29946	4.62879	0.4593	7.80045	0.57933	14.7612	0.58632	95.6737	0.57811	190.581	0.51946	749.172
0.025	-0.37576	0.025	0.05668	0.025	-0.15066		0.073	-2.79933	0.01929	-0.22003	14.5743	0.055	-2.63289	0.18543	-2.11522	89.0974	0.055	-2.52827	0.1592	-1.81546	83.59		0.405	3056.03	0.311	4.09094	0.46993	6.44825	0.58601	13.7923	0.59634	79.6866	0.5848	180.833	0.53131	640.552
0.026	-0.27796	0.026	0.0848	0.026	-0.08203		0.074	-2.79733	0.01921	-0.21902	14.5223	0.056	-2.62694	0.18599	-2.12164	89.3591	0.056	-2.53287	0.15794	-1.80114	83.1166		0.406	3028.44	0.32285	3.57437	0.47965	5.35572	0.5927	12.887	0.60607	65.5482	0.59148	171.734	0.54286	547.067
0.027	-0.19561	0.027	0.10469	0.027	-0.02567		0.075	-2.796	0.01932	-0.22029	14.6065	0.057	-2.62803	0.18606	-2.12236	89.3551	0.057	-2.52641	0.15897	-1.81281	83.5545		0.407	2974.42	0.3344	3.12575	0.48847	4.44512	0.59938	12.02	0.6161	54.5785	0.59817	162.592	0.55502	468.979
0.028	-0.12496	0.028	0.11934	0.028	0.02147		0.076	-2.786	0.01935	-0.22061	14.6748	0.058	-2.62141	0.18679	-2.13068	89.6735	0.058	-2.52781	0.15891	-1.8122	83.5115		0.408	2955.42	0.34595	2.73636	0.49698	3.6869	0.60607	10.9965	0.62582	45.3312	0.60485	149.207	0.56656	404.427
0.029	-0.0653	0.029	0.13051	0.029	0.06108		0.077	-2.78	0.01908	-0.21763	14.5202	0.059	-2.61369	0.18662	-2.12878	89.7752	0.059	-2.52367	0.15858	-1.80842	83.4894		0.409	2969.72	0.3581	2.34578	0.50548	3.05432	0.61275	10.0249	0.63433	37.4552	0.61154	134.832	0.57811	346.891
0.03	-0.01317	0.03	0.14087	0.03	0.09567		0.078	-2.77133	0.01923	-0.21931	14.6662	0.06	-2.61284	0.18518	-2.11237	89.4084	0.06	-2.51616	0.15849	-1.80738	83.6064		0.41	2955.12	0.36965	1.98948	0.51399	2.52722	0.61944	9.12707	0.64193	31.0512	0.61822	122.111	0.58996	293.174
0.031	0.03228	0.031	0.14949	0.031	0.12598		0.079	-2.77067	0.01931	-0.22016	14.7225	0.061	-2.60324	0.18224	-2.07882	88.7994	0.061	-2.51473	0.1578	-1.79953	83.4226		0.411	2918.04	0.3815	1.69001	0.52189	2.09745	0.62612	8.31696	0.64983	25.7085	0.62491	110.153	0.60181	246.713
0.032	0.07137	0.032	0.15577	0.032	0.15177		0.08	-2.766	0.01939	-0.22117	14.8077	0.062	-2.59631	0.18326	-2.09048	89.2073	0.062	-2.5081	0.15723	-1.79303	83.3749		0.412	2896.34	0.39335	1.43023	0.52979	1.74076	0.63281	7.58209	0.65773	21.4381	0.63159	99.8039	0.61336	215.863
0.033	0.10727	0.033	0.1625	0.033	0.17512		0.081	-2.75667	0.0192	-0.2189	14.7129	0.063	-2.60172	0.18355	-2.09381	89.1831	0.063	-2.50363	0.15736	-1.79451	83.5019		0.413	2822.91	0.40217	1.20206	0.538	1.44675	0.63949	6.90911	0.66563	17.7082	0.63828	90.0701	0.62521	191.257
0.034	0.13962	0.034	0.16862	0.034	0.19613		0.082	-2.75133	0.0193	-0.22015	14.8176	0.064	-2.59504	0.18414	-2.10047	89.4673	0.064	-2.50325	0.15692	-1.78953	83.374		0.414	2767.15	0.40703	1.00986	0.5462	1.19685	0.64618	6.29586			0.64496	81.4645	0.63676	163.171
0.035	0.16873	0.035	0.17403	0.035	0.21497		0.083	-2.74333	0.01938	-0.22103	14.9124	0.065	-2.58793	0.18374	-2.09595	89.4964	0.065	-2.49911	0.15678	-1.78784	83.4085		0.415	2758.98					0.65286	5.732			0.65104	73.7832	0.64861	134.689
0.036	0.19693	0.036	0.17893	0.036	0.23228		0.084	-2.74067	0.01936	-0.22081	14.9123	0.066	-2.58653	0.18391	-2.09785	89.568	0.066	-2.49329	0.15659	-1.78577	83.4655		0.416	2722.23					0.65955	5.22553			0.65651	66.4335	0.66016	116.65
0.037	0.22317	0.037	0.18301	0.037	0.24721		0.085	-2.73533	0.01933	-0.22046	14.917	0.067	-2.58592	0.18332	-2.09119	89.4223	0.067	-2.48983	0.15643	-1.78389	83.4817		0.417	2735.2					0.66624	4.76381			0.66198	59.6235	0.67171	100.841
0.038	0.24928	0.038	0.18735	0.038	0.26144		0.086	-2.73133	0.0194	-0.22125	14.9866	0.068	-2.57638	0.18264	-2.08334	89.4191	0.068	-2.48574	0.1558	-1.7767	83.3655		0.418	2698.9					0.67292	4.33907			0.66745	53.569
0.039	0.27512	0.039	0.19107	0.039	0.27461		0.087	-2.72733	0.01935	-0.22068	14.9711	0.069	-2.56879	0.1823	-2.07954	89.4746	0.069	-2.47924	0.15482	-1.76554	83.1863		0.419	2643.33					0.67961	3.95394			0.67292	48.0519
0.04	0.30148	0.04	0.19439	0.04	0.28691		0.088	-2.71867	0.01932	-0.22029	14.9909	0.07	-2.56745	0.18174	-2.07311	89.3474	0.07	-2.47367	0.15426	-1.75913	83.1189		0.42	2663.1					0.68629	3.60299			0.67839	43.1957
0.041	0.32868	0.041	0.19811	0.041	0.29792		0.089	-2.71467	0.01927	-0.21977	14.9789	0.071	-2.56417	0.18403	-2.09928	90.0312	0.071	-2.46835	0.15431	-1.75973	83.2401		0.421	2616.79					0.69298	3.28464			0.68386	38.7469
0.042	0.35763	0.042	0.20061	0.042	0.30847		0.09	-2.71333	0.01937	-0.2209	15.0569	0.072	-2.56077	0.18287	-2.08596	89.7819	0.072	-2.46304	0.15435	-1.76013	83.356		0.422	2563.16					0.69845	3.06087			0.68933	34.8124
0.043	0.38778	0.043	0.20347	0.043	0.31828		0.091	-2.70993	0.01918	-0.21873	14.9369	0.073	-2.55153	0.18385	-2.09714	90.2253	0.073	-2.45781	0.15361	-1.75173	83.2267		0.423	2537.65									0.6948	31.2438
0.044	0.42053	0.044	0.20617	0.044	0.32828		0.092	-2.7054	0.0192	-0.21893	14.973	0.074	-2.54649	0.18326	-2.09048	90.1658	0.074	-2.45304	0.15353	-1.75079	83.2951		0.424	2504.51									0.69905	29.0105
0.045	0.45368	0.045	0.20827	0.045	0.33744		0.093	-2.70347	0.01917	-0.21866	14.9656	0.075	-2.54546	0.18239	-2.08049	89.9487	0.075	-2.4508	0.15327	-1.74787	83.2583		0.425	2494.22
0.046	0.48842	0.046	0.21097	0.046	0.34753		0.094	-2.698	0.01932	-0.22033	15.0999	0.076	-2.54163	0.18422	-2.10142	90.519	0.076	-2.44114	0.15327	-1.74787	83.4504		0.426	2476.05
0.047	0.52397	0.047	0.21301	0.047	0.35794		0.095	-2.69227	0.01932	-0.22036	15.1311	0.077	-2.54333	0.18293	-2.08667	90.137	0.077	-2.43658	0.15258	-1.73999	83.3215		0.427	2470.39
0.048	0.55791	0.048	0.2149	0.048	0.36839		0.096	-2.68893	0.01922	-0.21916	15.0723	0.078	-2.53647	0.18172	-2.07288	89.9424	0.078	-2.4273	0.15209	-1.73436	83.3494		0.428	2447.92
0.049	0.59226	0.049	0.21719	0.049	0.37945		0.097	-2.6864	0.01924	-0.21943	15.1029	0.079	-2.53531	0.18362	-2.09457	90.4805	0.079	-2.42312	0.15162	-1.72906	83.2843		0.429	2401.93
0.05	0.62461	0.05	0.21908	0.05	0.39096		0.098	-2.6858	0.01924	-0.2194	15.1038	0.08	-2.53519	0.18405	-2.0995	90.5993	0.08	-2.41722	0.15122	-1.72453	83.2755		0.43	2383.54
0.051	0.65456	0.051	0.22092	0.051	0.40271		0.099	-2.68133	0.01927	-0.21976	15.1503	0.081	-2.52881	0.18078	-2.06215	89.8352	0.081	-2.41118	0.15154	-1.72814	83.4988		0.431	2339.2
0.052	0.68172	0.052	0.22301	0.052	0.41579		0.1	-2.67453	0.01928	-0.21981	15.1888	0.082	-2.52073	0.17993	-2.05249	89.7612	0.082	-2.40692	0.15138	-1.72634	83.5341		0.432	2295.85
0.053	0.70448	0.053	0.22459	0.053	0.42887		0.101	-2.67487	0.01928	-0.21981	15.1871	0.083	-2.52182	0.18263	-2.08322	90.4757	0.083	-2.40194	0.1512	-1.72421	83.5747		0.433	2283.26
0.054	0.72365	0.054	0.22638	0.054	0.44209		0.102	-2.66993	0.01924	-0.21945	15.1904	0.084	-2.51915	0.18264	-2.08341	90.5328	0.084	-2.39485	0.15088	-1.72058	83.6161		0.434	2282.4
0.055	0.73883	0.055	0.22791	0.055	0.45517		0.103	-2.66927	0.01936	-0.22073	15.2756	0.085	-2.50651	0.18352	-2.09338	91.0187	0.085	-2.3889	0.1505	-1.7163	83.6157		0.435	2281.55
0.056	0.74881	0.056	0.22867	0.056	0.46844		0.104	-2.66647	0.01918	-0.21876	15.1641	0.086	-2.50013	0.1818	-2.07376	90.678	0.086	-2.38173	0.1501	-1.71167	83.6306		0.436	2249.32
0.057	0.754	0.057	0.23036	0.057	0.48087		0.105	-2.66173	0.01932	-0.22034	15.2907	0.087	-2.49946	0.18278	-2.08501	90.9596	0.087	-2.37414	0.14874	-1.69626	83.3462		0.437	2232.18
0.058	0.7532	0.058	0.23189	0.058	0.49193		0.106	-2.6624	0.01916	-0.21854	15.1716	0.088	-2.50317	0.18273	-2.08441	90.872	0.088	-2.36072	0.14846	-1.69296	83.5272		0.438	2224.15
0.059	0.74642	0.059	0.23327	0.059	0.5016		0.107	-2.6566	0.01928	-0.21981	15.2835	0.089	-2.49831	0.1804	-2.05786	90.333	0.089	-2.35418	0.14813	-1.68927	83.5559		0.439	2209.34
0.06	0.73443	0.06	0.23444	0.06	0.50989		0.108	-2.64887	0.01922	-0.21916	15.2829	0.09	-2.49108	0.17582	-2.00555	89.2024	0.09	-2.34692	0.14796	-1.68733	83.6503		0.44	2196.5
0.061	0.71646	0.061	0.23515	0.061	0.51634		0.109	-2.64553	0.01926	-0.21966	15.333	0.091	-2.47789	0.17804	-2.03091	90.0865	0.091	-2.34021	0.14766	-1.6839	83.6905		0.441	2161.71
0.062	0.6937	0.062	0.23633	0.062	0.52141		0.11	-2.64287	0.01926	-0.21958	15.3421	0.092	-2.48154	0.17844	-2.03548	90.1249	0.092	-2.3319	0.14764	-1.68362	83.8558		0.442	2098.91
0.063	0.66774	0.063	0.23781	0.063	0.52509		0.111	-2.64087	0.01912	-0.21798	15.2498	0.093	-2.47777	0.18071	-2.06131	90.8251	0.093	-2.32637	0.14704	-1.6768	83.7737		0.443	2094.38
0.064	0.63859	0.064	0.23862	0.064	0.52648		0.112	-2.63767	0.01919	-0.2188	15.3199	0.094	-2.47182	0.18107	-2.06548	91.0444	0.094	-2.31802	0.14675	-1.67351	83.8531		0.444	2101.4
0.065	0.60784	0.065	0.23969	0.065	0.52648		0.113	-2.6338	0.01927	-0.21975	15.402	0.095	-2.47194	0.17951	-2.04766	90.6124	0.095	-2.30911	0.14628	-1.66818	83.8853		0.445	2098.58
0.066	0.57668	0.066	0.24056	0.066	0.52463		0.114	-2.63113	0.01916	-0.2185	15.3351	0.096	-2.46088	0.18003	-2.05356	90.9774	0.096	-2.30342	0.14583	-1.66299	83.8538		0.446	2063.17
0.067	0.54633	0.067	0.24138	0.067	0.52187		0.115	-2.6296	0.01927	-0.21979	15.4269	0.097	-2.45596	0.17951	-2.04764	90.9334	0.097	-2.29295	0.14519	-1.65575	83.8631		0.447	2046
0.068	0.51918	0.068	0.24224	0.068	0.51772		0.116	-2.62387	0.01917	-0.21855	15.378	0.098	-2.45596	0.17968	-2.04959	90.9806	0.098	-2.28139	0.14481	-1.65143	83.982		0.448	2006.92
0.069	0.49442	0.069	0.24276	0.069	0.5122		0.117	-2.62167	0.01916	-0.21852	15.3877	0.099	-2.45219	0.17876	-2.0391	90.8023	0.099	-2.27688	0.14352	-1.63667	83.6414		0.449	1967.39
0.07	0.47205	0.07	0.24367	0.07	0.50529		0.118	-2.61873	0.01923	-0.21931	15.4548	0.1	-2.45146	0.17922	-2.04435	90.9447	0.1	-2.26506	0.1435	-1.63639	83.8862		0.45	1946.01
0.071	0.45288	0.071	0.24434	0.071	0.49792		0.119	-2.61947	0.01918	-0.21873	15.413	0.101	-2.44369	0.1788	-2.03957	90.9861	0.101	-2.25591	0.14196	-1.61884	83.5585		0.451	1926.13
0.072	0.43651	0.072	0.24515	0.072	0.49055		0.12	-2.61733	0.01925	-0.21952	15.4765	0.102	-2.44077	0.18048	-2.05877	91.5102	0.102	-2.24346	0.14176	-1.61656	83.7591		0.452	1931.31
0.073	0.42333	0.073	0.24628	0.073	0.48318		0.121	-2.61473	0.01913	-0.2182	15.4046	0.103	-2.44113	0.17943	-2.04678	91.213	0.103	-2.23489	0.1417	-1.61593	83.9265		0.453	1907.8
0.074	0.41135	0.074	0.24704	0.074	0.47581		0.122	-2.61027	0.01911	-0.21787	15.4073	0.104	-2.43087	0.17872	-2.03862	91.2239	0.104	-2.22679	0.14151	-1.6138	84.0391		0.454	1863.62
0.075	0.40136	0.075	0.24786	0.075	0.46844		0.123	-2.60587	0.01921	-0.21903	15.5073	0.105	-2.42456	0.17867	-2.0381	91.3401	0.105	-2.21819	0.14072	-1.60469	83.9519		0.455	1845.31
0.076	0.39314	0.076	0.24867	0.076	0.46153		0.124	-2.6022	0.01928	-0.21987	15.5819	0.106	-2.41772	0.17917	-2.04385	91.6202	0.106	-2.21443	0.13913	-1.58655	83.4812		0.456	1830.95
0.077	0.38615	0.077	0.24954	0.077	0.45494		0.125	-2.5976	0.01928	-0.21983	15.6051	0.107	-2.41363	0.17976	-2.05051	91.866	0.107	-2.20405	0.13946	-1.59042	83.8283		0.457	1802.45
0.078	0.3804	0.078	0.25056	0.078	0.44914		0.126	-2.59807	0.01908	-0.21753	15.4516	0.108	-2.41473	0.18037	-2.05753	92.013	0.108	-2.19013	0.13855	-1.57995	83.8153		0.458	1802.06
0.079	0.3758	0.079	0.25092	0.079	0.44334		0.127	-2.59987	0.0191	-0.21782	15.4612	0.109	-2.40913	0.17729	-2.02239	91.2732	0.109	-2.17759	0.13808	-1.57459	83.9293		0.459	1773.79
0.08	0.37125	0.08	0.25112	0.08	0.43813		0.128	-2.59693	0.01918	-0.21868	15.5334	0.11	-2.39959	0.17513	-1.99773	90.8611	0.11	-2.16557	0.138	-1.57368	84.1709		0.46	1746.76
0.081	0.36806	0.081	0.25209	0.081	0.43445		0.129	-2.59387	0.01922	-0.2192	15.5847	0.111	-2.39645	0.17565	-2.00362	91.0724	0.111	-2.15692	0.13781	-1.57152	84.2992		0.461	1732.21
0.082	0.36538	0.082	0.25281	0.082	0.43021		0.13	-2.5894	0.01921	-0.21907	15.6005	0.112	-2.39849	0.17753	-2.02513	91.5598	0.112	-2.14722	0.13709	-1.56331	84.2637		0.462	1729.16
0.083	0.36227	0.083	0.25311	0.083	0.42638		0.131	-2.58647	0.01925	-0.21948	15.6438	0.113	-2.39097	0.17767	-2.0267	91.7544	0.113	-2.1362	0.13601	-1.55101	84.1291		0.463	1718.44
0.084	0.36127	0.084	0.25372	0.084	0.42367		0.132	-2.5856	0.01925	-0.21957	15.6546	0.114	-2.38318	0.17722	-2.02151	91.7892	0.114	-2.12394	0.13533	-1.54329	84.1665		0.464	1691.97
0.085	0.35975	0.085	0.25454	0.085	0.42021		0.133	-2.5816	0.01913	-0.21813	15.5823	0.115	-2.38013	0.1767	-2.01564	91.7081	0.115	-2.11097	0.13492	-1.53864	84.3179		0.465	1685.15
0.086	0.35863	0.086	0.25526	0.086	0.41717		0.134	-2.57927	0.01919	-0.21888	15.6449	0.116	-2.37881	0.17494	-1.99551	91.2376	0.116	-2.10165	0.13432	-1.53175	84.3149		0.466	1670.35
0.087	0.35787	0.087	0.25622	0.087	0.41533		0.135	-2.5786	0.0192	-0.21893	15.6517	0.117	-2.36698	0.17376	-1.9821	91.1503	0.117	-2.09063	0.13376	-1.52533	84.3664		0.467	1636.19
0.088	0.35735	0.088	0.25694	0.088	0.41372		0.136	-2.5762	0.01923	-0.21927	15.6877	0.118	-2.3652	0.17336	-1.97758	91.0742	0.118	-2.07823	0.13348	-1.52218	84.556		0.468	1614.35
0.089	0.35699	0.089	0.2573	0.089	0.41201		0.137	-2.57307	0.01916	-0.21851	15.6548	0.119	-2.36177	0.17216	-1.96385	90.8008	0.119	-2.06652	0.13255	-1.5116	84.4912		0.469	1587.5
0.09	0.35703	0.09	0.2574	0.09	0.41022		0.138	-2.5688	0.01909	-0.21773	15.6275	0.12	-2.35898	0.17528	-1.99941	91.7501	0.12	-2.05585	0.13131	-1.49738	84.2827		0.47	1555.65
0.091	0.35651	0.091	0.25842	0.091	0.4087		0.139	-2.56533	0.01906	-0.21731	15.619	0.121	-2.35585	0.17505	-1.99685	91.7522	0.121	-2.03983	0.13078	-1.49142	84.4699		0.471	1581.25
0.092	0.35683	0.092	0.25939	0.092	0.4081		0.14	-2.56647	0.01914	-0.21826	15.6753	0.122	-2.34707	0.17473	-1.99313	91.8452	0.122	-2.03105	0.12993	-1.48167	84.3604		0.472	1556.26
0.093	0.35659	0.093	0.25964	0.093	0.40658		0.141	-2.56627	0.01917	-0.2186	15.6991	0.123	-2.34379	0.17521	-1.99861	92.0509	0.123	-2.01909	0.12927	-1.47419	84.4015		0.473	1540.2
0.094	0.35707	0.094	0.26061	0.094	0.4058		0.142	-2.5634	0.0191	-0.21776	15.6594	0.124	-2.34265	0.17462	-1.9919	91.908	0.124	-2.00509	0.12892	-1.47013	84.6065		0.474	1511.46
0.095	0.35783	0.095	0.26138	0.095	0.40543		0.143	-2.56267	0.01921	-0.21911	15.7534	0.125	-2.33635	0.17237	-1.96628	91.3988	0.125	-1.99394	0.12832	-1.46334	84.6525		0.475	1496.02
0.096	0.35731	0.096	0.26077	0.096	0.40395		0.144	-2.55687	0.0192	-0.21892	15.7735	0.126	-2.33268	0.17395	-1.98431	91.9301	0.126	-1.98	0.12795	-1.45914	84.8549		0.476	1463.62
0.097	0.35811	0.097	0.26143	0.097	0.404		0.145	-2.55553	0.01907	-0.21748	15.6856	0.127	-2.33154	0.17401	-1.98495	91.9705	0.127	-1.96793	0.12694	-1.44757	84.7645		0.477	1448.88
0.098	0.35915	0.098	0.2623	0.098	0.40345		0.146	-2.55293	0.01912	-0.21798	15.7337	0.128	-2.32352	0.17414	-1.98647	92.1798	0.128	-1.95288	0.12625	-1.43969	84.873		0.478	1456.18
0.099	0.35919	0.099	0.26311	0.099	0.40276		0.147	-2.55087	0.01911	-0.21795	15.7432	0.129	-2.31831	0.17239	-1.96649	91.789	0.129	-1.94065	0.12539	-1.42987	84.8457		0.479	1436.99
0.1	0.36027	0.1	0.26393	0.1	0.40294		0.148	-2.54847	0.01911	-0.21789	15.753	0.13	-2.31184	0.16729	-1.9083	90.4377	0.13	-1.92857	0.12435	-1.41805	84.7453		0.48	1403.7
0.101	0.36123	0.101	0.26434	0.101	0.40262		0.149	-2.54607	0.01896	-0.21617	15.6518	0.131	-2.30642	0.16829	-1.91974	90.8503	0.131	-1.91622	0.12365	-1.41007	84.7833		0.481	1401.56
0.102	0.36183	0.102	0.26526	0.102	0.40239		0.15	-2.54427	0.01914	-0.21823	15.7998	0.132	-2.30234	0.17268	-1.96977	92.2155	0.132	-1.90273	0.12256	-1.39767	84.697		0.482	1384.9
0.103	0.36258	0.103	0.26607	0.103	0.40234		0.151	-2.54147	0.0187	-0.21324	15.4818	0.133	-2.30486	0.17272	-1.97018	92.1712	0.133	-1.88773	0.12194	-1.39057	84.8349		0.483	1363.25
0.104	0.36322	0.104	0.26653	0.104	0.40257		0.152	-2.54027	0.01901	-0.2168	15.7267	0.134	-2.29554	0.17221	-1.96444	92.2277	0.134	-1.87165	0.12103	-1.38018	84.8865		0.484	1354.97
0.105	0.3643	0.105	0.2673	0.105	0.40308		0.153	-2.53893	0.01905	-0.21723	15.7633	0.135	-2.2892	0.17107	-1.95143	92.035	0.135	-1.85799	0.1203	-1.37189	84.9498		0.485	1336.27
0.106	0.36534	0.106	0.26786	0.106	0.40285		0.154	-2.5384	0.01905	-0.21724	15.7671	0.136	-2.27878	0.16928	-1.93095	91.7373	0.136	-1.84419	0.11886	-1.35545	84.7251		0.486	1319.38
0.107	0.36626	0.107	0.26862	0.107	0.40322		0.155	-2.53067	0.01914	-0.2183	15.8825	0.137	-2.27786	0.16765	-1.91242	91.2789	0.137	-1.8292	0.11788	-1.34429	84.7201		0.487	1307.96
0.108	0.36738	0.108	0.26944	0.108	0.40368		0.156	-2.52813	0.01917	-0.2186	15.9171	0.138	-2.27501	0.16913	-1.92928	91.7768	0.138	-1.81441	0.1171	-1.33541	84.7929		0.488	1284.7
0.109	0.36798	0.109	0.26893	0.109	0.40303		0.157	-2.52533	0.01911	-0.21792	15.8874	0.139	-2.2706	0.17023	-1.94177	92.1938	0.139	-1.79869	0.11631	-1.32632	84.8843		0.489	1270.5
0.11	0.36925	0.11	0.2701	0.11	0.40354		0.158	-2.524	0.01906	-0.21738	15.8591	0.14	-2.26678	0.16903	-1.92814	91.9273	0.14	-1.7843	0.11568	-1.31916	85.0121		0.49	1257.3
0.111	0.37093	0.111	0.27122	0.111	0.40446		0.159	-2.5222	0.01908	-0.21753	15.8795	0.141	-2.26179	0.16799	-1.91622	91.7289	0.141	-1.77021	0.11458	-1.30664	84.9336		0.491	1243.23
0.112	0.37141	0.112	0.27117	0.112	0.40464		0.16	-2.51847	0.01906	-0.21733	15.8881	0.142	-2.25465	0.167	-1.90502	91.5947	0.142	-1.75461	0.11388	-1.29868	85.0674		0.492	1241.08
0.113	0.37253	0.113	0.27219	0.113	0.4051		0.161	-2.5132	0.019	-0.2167	15.8757	0.143	-2.25043	0.16747	-1.91039	91.8277	0.143	-1.74168	0.11283	-1.28671	84.9766		0.493	1226.2
0.114	0.37425	0.114	0.27311	0.114	0.4052		0.162	-2.51073	0.01899	-0.21657	15.8816	0.144	-2.24498	0.16763	-1.91215	91.9939	0.144	-1.72828	0.11231	-1.28081	85.1293		0.494	1207.81
0.115	0.37457	0.115	0.27372	0.115	0.4051		0.163	-2.50873	0.01905	-0.21722	15.9372	0.145	-2.24161	0.16677	-1.90238	91.8139	0.145	-1.71206	0.1115	-1.27151	85.2342		0.495	1199.93
0.116	0.376	0.116	0.27454	0.116	0.40547		0.164	-2.50567	0.01914	-0.21829	16.0275	0.146	-2.2341	0.1652	-1.88444	91.5101	0.146	-1.69668	0.11016	-1.25622	85.084		0.496	1185.57
0.117	0.3774	0.117	0.27485	0.117	0.40566		0.165	-2.50193	0.01908	-0.21755	15.9994	0.147	-2.2274	0.16519	-1.88434	91.6567	0.147	-1.67995	0.10905	-1.24363	85.076		0.497	1167.41
0.118	0.37844	0.118	0.27566	0.118	0.40607		0.166	-2.50027	0.01914	-0.21826	16.0571	0.148	-2.2268	0.16481	-1.87997	91.5546	0.148	-1.66594	0.10874	-1.24011	85.3466		0.498	1140.74
0.119	0.37952	0.119	0.27633	0.119	0.40695		0.167	-2.4976	0.01914	-0.21826	16.0728	0.149	-2.22132	0.16516	-1.88394	91.7818	0.149	-1.65373	0.10795	-1.23106	85.3484		0.499	1127.86
0.12	0.38072	0.12	0.27679	0.12	0.40722		0.168	-2.49427	0.01911	-0.21797	16.0732	0.15	-2.21668	0.16448	-1.87626	91.6826	0.15	-1.63556	0.10737	-1.22444	85.6251		0.5	1110.54
0.121	0.38191	0.121	0.2774	0.121	0.4075		0.169	-2.4924	0.01902	-0.21685	16.0084	0.151	-2.21546	0.16571	-1.89027	92.0797	0.151	-1.62078	0.10627	-1.21186	85.5641		0.501	1098.03
0.122	0.38239	0.122	0.2775	0.122	0.40709		0.17	-2.48773	0.01911	-0.21787	16.1051	0.152	-2.21373	0.16634	-1.89748	92.3075	0.152	-1.60464	0.10481	-1.19522	85.3773		0.502	1094.51
0.123	0.38387	0.123	0.27883	0.123	0.40745		0.171	-2.48433	0.01908	-0.21762	16.1083	0.153	-2.20751	0.16707	-1.90578	92.6645	0.153	-1.58679	0.10327	-1.17771	85.2021		0.503	1088.32
0.124	0.38547	0.124	0.27969	0.124	0.40824		0.172	-2.48067	0.01917	-0.21866	16.2008	0.154	-2.19743	0.16654	-1.89976	92.7347	0.154	-1.56897	0.10307	-1.17542	85.6602		0.504	1080.28
0.125	0.38663	0.125	0.27995	0.125	0.40907		0.173	-2.4738	0.01916	-0.21845	16.2282	0.155	-2.19688	0.16501	-1.8823	92.2881	0.155	-1.55803	0.10226	-1.16618	85.6159		0.505	1066.57
0.126	0.38778	0.126	0.28092	0.126	0.41017		0.174	-2.4722	0.01904	-0.21712	16.1466	0.156	-2.18828	0.16281	-1.85715	91.8147	0.156	-1.54143	0.10177	-1.16055	85.904		0.506	1058.21
0.127	0.38902	0.127	0.28189	0.127	0.41063		0.175	-2.4676	0.01915	-0.21834	16.2578	0.157	-2.18581	0.16364	-1.86669	92.1254	0.157	-1.52731	0.10075	-1.14893	85.8617		0.507	1050.74
0.128	0.39006	0.128	0.28286	0.128	0.41077		0.176	-2.4658	0.0189	-0.21553	16.0765	0.158	-2.18209	0.16397	-1.87038	92.3081	0.158	-1.50904	0.09962	-1.136	85.8968		0.508	1015.13
0.129	0.3915	0.129	0.28342	0.129	0.411		0.177	-2.4636	0.01903	-0.21701	16.1914	0.159	-2.17581	0.16439	-1.87521	92.5797	0.159	-1.49248	0.09855	-1.12383	85.9098		0.509	1008.28
0.13	0.39302	0.13	0.28372	0.13	0.41137		0.178	-2.4614	0.01914	-0.21831	16.2939	0.16	-2.17004	0.16541	-1.88684	93.0194	0.16	-1.47711	0.09762	-1.11325	85.9532		0.51	989.38
0.131	0.3937	0.131	0.28423	0.131	0.41146		0.179	-2.46	0.01915	-0.21835	16.3047	0.161	-2.1662	0.1632	-1.8616	92.4377	0.161	-1.46081	0.09702	-1.10634	86.1922		0.511	979.127
0.132	0.39537	0.132	0.28495	0.132	0.41234		0.18	-2.45753	0.01925	-0.21948	16.3972	0.162	-2.15824	0.16242	-1.85268	92.3817	0.162	-1.44475	0.09627	-1.0978	86.3541		0.512	968.977
0.133	0.39641	0.133	0.28541	0.133	0.41326		0.181	-2.4558	0.01923	-0.21934	16.3985	0.163	-2.15417	0.16136	-1.8406	92.1505	0.163	-1.43023	0.09489	-1.08208	86.1425		0.513	960.242
0.134	0.39741	0.134	0.28638	0.134	0.41307		0.182	-2.45	0.01916	-0.21845	16.3729	0.164	-2.14816	0.16217	-1.8499	92.5399	0.164	-1.41426	0.09366	-1.06806	86.0534		0.514	947.036
0.135	0.39861	0.135	0.28709	0.135	0.41298		0.183	-2.4464	0.01907	-0.21744	16.3251	0.165	-2.14999	0.16215	-1.84964	92.4904	0.165	-1.39729	0.09285	-1.0589	86.2232		0.515	936.761
0.136	0.39977	0.136	0.28796	0.136	0.41317		0.184	-2.44447	0.01918	-0.2187	16.4242	0.166	-2.14429	0.1632	-1.86165	92.9444	0.166	-1.38178	0.09186	-1.04751	86.2398		0.516	928.919
0.137	0.40056	0.137	0.28893	0.137	0.4139		0.185	-2.43893	0.0192	-0.21896	16.4765	0.167	-2.14239	0.16294	-1.85868	92.9091	0.167	-1.36519	0.0907	-1.03433	86.2113		0.517	911.144
0.138	0.40216	0.138	0.2898	0.138	0.41441		0.186	-2.43453	0.01928	-0.21987	16.5661	0.168	-2.1392	0.1626	-1.85475	92.8781	0.168	-1.34932	0.09005	-1.0269	86.4314		0.518	899.639
0.139	0.40336	0.139	0.29077	0.139	0.41547		0.187	-2.42867	0.0193	-0.22006	16.6162	0.169	-2.13598	0.15922	-1.81626	91.9103	0.169	-1.33434	0.08904	-1.01542	86.4275		0.519	895.089
0.14	0.40496	0.14	0.29148	0.14	0.41644		0.188	-2.4256	0.01924	-0.21938	16.5881	0.17	-2.13053	0.16036	-1.82922	92.3909	0.17	-1.31908	0.08806	-1.00422	86.4477		0.52	881.875
0.141	0.40576	0.141	0.29158	0.141	0.4169		0.189	-2.425	0.01913	-0.21813	16.5056	0.171	-2.12252	0.15991	-1.82409	92.4381	0.171	-1.30219	0.08715	-0.9939	86.5731		0.521	869.177
0.142	0.40735	0.142	0.2924	0.142	0.4169		0.19	-2.42253	0.01924	-0.21944	16.6121	0.172	-2.11729	0.15751	-1.79678	91.8113	0.172	-1.28612	0.08597	-0.9804	86.5114		0.522	864.772
0.143	0.40855	0.143	0.29347	0.143	0.41754		0.191	-2.41967	0.01924	-0.21943	16.6293	0.173	-2.11191	0.15594	-1.77879	91.438	0.173	-1.26898	0.08507	-0.97017	86.6551		0.523	850.135
0.144	0.40895	0.144	0.29413	0.144	0.4175		0.192	-2.41647	0.01907	-0.21748	16.5138	0.174	-2.10402	0.15691	-1.7899	91.9332	0.174	-1.25335	0.08417	-0.9599	86.7413		0.524	846.666
0.145	0.41015	0.145	0.2949	0.145	0.41796		0.193	-2.41327	0.0191	-0.21782	16.5577	0.175	-2.10144	0.15757	-1.79739	92.2016	0.175	-1.23876	0.08309	-0.94751	86.6783		0.525	841.13
0.146	0.41095	0.146	0.29561	0.146	0.41814		0.194	-2.41007	0.01914	-0.21833	16.6129	0.176	-2.0979	0.15884	-1.81191	92.6851	0.176	-1.22159	0.082	-0.93508	86.715		0.526	824.616
0.147	0.41175	0.147	0.29622	0.147	0.41819		0.195	-2.4068	0.01925	-0.21953	16.7179	0.177	-2.09295	0.15879	-1.81129	92.7857	0.177	-1.20743	0.081	-0.92377	86.6897		0.527	819.956
0.148	0.41334	0.148	0.2973	0.148	0.41892		0.196	-2.4052	0.01932	-0.22029	16.7807	0.178	-2.08778	0.15555	-1.77437	91.885	0.178	-1.19195	0.08003	-0.91261	86.7273		0.528	806.245
0.149	0.41454	0.149	0.29816	0.149	0.41878		0.197	-2.4024	0.01927	-0.21979	16.7635	0.179	-2.07933	0.15561	-1.77506	92.1058	0.179	-1.17559	0.07924	-0.90368	86.923		0.529	792.822
0.15	0.41534	0.15	0.29888	0.15	0.41929		0.198	-2.3912	0.01926	-0.21966	16.8267	0.18	-2.07598	0.1564	-1.7841	92.4385	0.18	-1.16023	0.07826	-0.89244	86.9539		0.53	776.358
0.151	0.41694	0.151	0.29959	0.151	0.41925		0.199	-2.3856	0.01931	-0.22025	16.9045	0.181	-2.07074	0.15607	-1.78034	92.4592	0.181	-1.14526	0.07709	-0.87914	86.8546		0.531	771.333
0.152	0.41734	0.152	0.30031	0.152	0.41948		0.2	-2.3818	0.01934	-0.22049	16.946	0.182	-2.06707	0.15682	-1.78888	92.7854	0.182	-1.12754	0.07592	-0.86582	86.8704		0.532	759.862
0.153	0.41854	0.153	0.30148	0.153	0.42063		0.201	-2.3786	0.01928	-0.2199	16.9251	0.183	-2.06449	0.1574	-1.79552	93.0317	0.183	-1.11202	0.07501	-0.8554	86.9565		0.533	749.095
0.154	0.42013	0.154	0.30245	0.154	0.42118		0.202	-2.3748	0.01942	-0.22146	17.0601	0.184	-2.05988	0.15529	-1.77134	92.4689	0.184	-1.09699	0.07412	-0.8453	87.0413		0.534	745.744
0.155	0.42093	0.155	0.30362	0.155	0.42173		0.203	-2.37007	0.01947	-0.22207	17.1339	0.185	-2.05362	0.15451	-1.76252	92.3718	0.185	-1.0816	0.07336	-0.83662	87.2287		0.535	730.014
0.156	0.42173	0.156	0.30464	0.156	0.42206		0.204	-2.367	0.01948	-0.22216	17.1606	0.186	-2.04792	0.15519	-1.7703	92.7289	0.186	-1.06764	0.07226	-0.82398	87.1192		0.536	727.587
0.157	0.42253	0.157	0.3048	0.157	0.42169		0.205	-2.36087	0.01946	-0.22188	17.182	0.187	-2.04592	0.15411	-1.7579	92.4283	0.187	-1.05193	0.07107	-0.81053	87.0385		0.537	712.605
0.158	0.42373	0.158	0.30612	0.158	0.4221		0.206	-2.35727	0.01949	-0.22221	17.2294	0.188	-2.03852	0.15466	-1.76421	92.7864	0.188	-1.03454	0.07016	-0.80006	87.2188		0.538	706.918
0.159	0.42493	0.159	0.30724	0.159	0.42219		0.207	-2.35507	0.0194	-0.22122	17.1737	0.189	-2.035	0.15448	-1.76216	92.8147	0.189	-1.02008	0.06909	-0.78792	87.1597		0.539	701.212
0.16	0.42652	0.16	0.30883	0.16	0.42284		0.208	-2.35133	0.01928	-0.2199	17.1046	0.19	-2.03332	0.1558	-1.77727	93.2805	0.19	-1.00537	0.06816	-0.77726	87.2039		0.54	690.294
0.161	0.42772	0.161	0.3099	0.161	0.42381		0.209	-2.349	0.01949	-0.22231	17.2913	0.191	-2.02559	0.154	-1.75671	92.8911	0.191	-0.98952	0.06692	-0.76315	87.0846		0.541	670.808
0.162	0.42852	0.162	0.31056	0.162	0.42417		0.21	-2.34467	0.01946	-0.22186	17.2888	0.192	-2.02205	0.15283	-1.74334	92.5982	0.192	-0.97515	0.06626	-0.75557	87.3127		0.542	661.404
0.163	0.42892	0.163	0.31107	0.163	0.42431		0.211	-2.343	0.01949	-0.22232	17.3325	0.193	-2.0179	0.15185	-1.73214	92.3798	0.193	-0.96081	0.06547	-0.7466	87.4536		0.543	655.121
0.164	0.43012	0.164	0.31224	0.164	0.42431		0.212	-2.337	0.0195	-0.22242	17.3805	0.194	-2.01025	0.14861	-1.69522	91.4982	0.194	-0.9465	0.0647	-0.73778	87.6079		0.544	648.126
0.165	0.43092	0.165	0.31342	0.165	0.4244		0.213	-2.334	0.01958	-0.22325	17.4603	0.195	-2.00423	0.15068	-1.71882	92.3339	0.195	-0.93284	0.06354	-0.7246	87.4361		0.545	644.953
0.166	0.43171	0.166	0.31485	0.166	0.42468		0.214	-2.32947	0.01949	-0.22221	17.4171	0.196	-2.00123	0.15181	-1.73176	92.7814	0.196	-0.91632	0.06233	-0.71075	87.3659		0.546	632.564
0.167	0.43251	0.167	0.3152	0.167	0.42486		0.215	-2.3234	0.01956	-0.22306	17.5191	0.197	-1.99819	0.1531	-1.74637	93.275	0.197	-0.90276	0.06162	-0.70267	87.5364		0.547	615.802
0.168	0.43331	0.168	0.31607	0.168	0.42496		0.216	-2.31907	0.01957	-0.22321	17.5596	0.198	-1.9915	0.15188	-1.73252	93.0458	0.198	-0.88958	0.06077	-0.69295	87.5752		0.548	610.037
0.169	0.43411	0.169	0.3176	0.169	0.42588		0.217	-2.31653	0.01958	-0.22324	17.5796	0.199	-1.98682	0.15102	-1.72267	92.8791	0.199	-0.87494	0.05992	-0.6833	87.702		0.549	609.62
0.17	0.43531	0.17	0.31796	0.17	0.42648		0.218	-2.30987	0.0195	-0.22237	17.5634	0.2	-1.98242	0.15011	-1.7123	92.6891	0.2	-0.86055	0.05916	-0.67465	87.8909		0.55	597.089
0.171	0.43611	0.171	0.31929	0.171	0.42758		0.219	-2.30393	0.01964	-0.22393	17.7166	0.201	-1.97714	0.15077	-1.71984	93.0403	0.201	-0.84629	0.05848	-0.66688	88.1439		0.551	589.022
0.172	0.43731	0.172	0.32066	0.172	0.4274		0.22	-2.29947	0.01966	-0.22418	17.7661	0.202	-1.97019	0.14956	-1.70602	92.814	0.202	-0.83329	0.05762	-0.65712	88.1798		0.552	581.511
0.173	0.43691	0.173	0.32102	0.173	0.42675		0.221	-2.29813	0.01978	-0.22552	17.8726	0.203	-1.96436	0.14889	-1.69841	92.739	0.203	-0.82063	0.05655	-0.64485	88.0052		0.553	573.931
0.174	0.4381	0.174	0.3225	0.174	0.42708		0.222	-2.292	0.01966	-0.22418	17.8188	0.204	-1.95922	0.14789	-1.68694	92.5324	0.204	-0.80675	0.05561	-0.63422	88.027		0.554	567.43
0.175	0.4393	0.175	0.32403	0.175	0.42823		0.223	-2.28613	0.01972	-0.22492	17.9142	0.205	-1.95811	0.14861	-1.6952	92.8033	0.205	-0.79325	0.05448	-0.62122	87.8381		0.555	558.335
0.176	0.4397	0.176	0.3251	0.176	0.42915		0.224	-2.28287	0.01977	-0.22549	17.9789	0.206	-1.95195	0.14926	-1.70262	93.1775	0.206	-0.77924	0.05374	-0.61284	88.0467		0.556	554.998
0.177	0.4409	0.177	0.32648	0.177	0.42993		0.225	-2.27633	0.01973	-0.22503	17.9927	0.207	-1.94779	0.14955	-1.70588	93.379	0.207	-0.76709	0.05282	-0.60234	87.9694		0.557	552.922
0.178	0.4417	0.178	0.3276	0.178	0.42993		0.226	-2.27227	0.01979	-0.22568	18.0693	0.208	-1.94301	0.14733	-1.68056	92.7573	0.208	-0.75346	0.05222	-0.59554	88.2936		0.558	540.294
0.179	0.4421	0.179	0.32908	0.179	0.43035		0.227	-2.2682	0.01981	-0.22585	18.1113	0.209	-1.93354	0.14669	-1.67328	92.7845	0.209	-0.74034	0.05138	-0.58594	88.3585		0.559	529.374
0.18	0.4429	0.18	0.33087	0.18	0.43085		0.228	-2.2618	0.01978	-0.22558	18.1379	0.21	-1.93173	0.14681	-1.67464	92.8713	0.21	-0.72684	0.05046	-0.57547	88.3772		0.56	516.506
0.181	0.4433	0.181	0.33163	0.181	0.43104		0.229	-2.25627	0.01976	-0.22528	18.1566	0.211	-1.92563	0.14653	-1.67152	92.9359	0.211	-0.71338	0.0494	-0.56329	88.244		0.561	509.936
0.182	0.4441	0.182	0.33291	0.182	0.43154		0.23	-2.25087	0.01979	-0.22568	18.2255	0.212	-1.92094	0.14671	-1.67348	93.1153	0.212	-0.70122	0.0486	-0.5542	88.2891		0.562	511.376
0.183	0.44449	0.183	0.33403	0.183	0.43242		0.231	-2.24627	0.01981	-0.22591	18.2762	0.213	-1.91953	0.14753	-1.68285	93.4299	0.213	-0.68814	0.04772	-0.54416	88.3155		0.563	505.278
0.184	0.44529	0.184	0.33505	0.184	0.43302		0.232	-2.24227	0.01979	-0.22573	18.2923	0.214	-1.91478	0.14681	-1.67464	93.3099	0.214	-0.67544	0.04686	-0.53435	88.3373		0.564	494.782
0.185	0.44609	0.185	0.33668	0.185	0.43389		0.233	-2.23653	0.01994	-0.22744	18.4611	0.215	-1.91147	0.14727	-1.67987	93.5512	0.215	-0.66367	0.0463	-0.52796	88.6115		0.565	486.551
0.186	0.44649	0.186	0.33776	0.186	0.43398		0.234	-2.23167	0.01979	-0.22565	18.3653	0.216	-1.90366	0.14526	-1.65697	93.0715	0.216	-0.65105	0.04542	-0.51796	88.6149		0.566	477.463
0.187	0.44689	0.187	0.33964	0.187	0.43458		0.235	-2.22633	0.01979	-0.22569	18.4087	0.217	-1.89771	0.14638	-1.66976	93.6103	0.217	-0.63865	0.04459	-0.50851	88.6552		0.567	467.866
0.188	0.44769	0.188	0.34087	0.188	0.43523		0.236	-2.2192	0.01985	-0.22635	18.5115	0.218	-1.89405	0.14492	-1.65309	93.2068	0.218	-0.62667	0.04393	-0.50096	88.8519		0.568	469.142
0.189	0.44729	0.189	0.34163	0.189	0.43569		0.237	-2.21293	0.01968	-0.22447	18.419	0.219	-1.88821	0.14444	-1.64764	93.1963	0.219	-0.61477	0.04316	-0.49223	88.931		0.569	457.371
0.19	0.44809	0.19	0.34306	0.19	0.43684		0.238	-2.20747	0.0198	-0.22578	18.5582	0.22	-1.8813	0.143	-1.63118	92.8791	0.22	-0.60325	0.04212	-0.48029	88.6525		0.57	447.591
0.191	0.44849	0.191	0.34469	0.191	0.43813		0.239	-2.20493	0.02001	-0.22818	18.7561	0.221	-1.87607	0.14133	-1.61215	92.4339	0.221	-0.59169	0.0416	-0.47443	89.0017		0.571	446.916
0.192	0.44889	0.192	0.34617	0.192	0.43831		0.24	-2.20133	0.01999	-0.22795	18.7669	0.222	-1.87145	0.14208	-1.62076	92.8214	0.222	-0.57996	0.04086	-0.46594	89.0982		0.572	439.445
0.193	0.44929	0.193	0.34776	0.193	0.43864		0.241	-2.19673	0.01989	-0.22679	18.7155	0.223	-1.86758	0.14266	-1.62735	93.1264	0.223	-0.56835	0.04	-0.45619	89.0519		0.573	429.31
0.194	0.44969	0.194	0.34898	0.194	0.43914		0.242	-2.192	0.01979	-0.22567	18.6684	0.224	-1.86108	0.14265	-1.62723	93.2961	0.224	-0.557	0.0393	-0.44812	89.1675		0.574	421.943
0.195	0.44929	0.195	0.35015	0.195	0.4396		0.243	-2.18573	0.01991	-0.227	18.8172	0.225	-1.85785	0.14262	-1.62685	93.3711	0.225	-0.54561	0.03852	-0.4393	89.2057		0.575	415.902
0.196	0.44969	0.196	0.35153	0.196	0.44034		0.244	-2.1798	0.02001	-0.22817	18.951	0.226	-1.85203	0.14094	-1.60775	92.9394	0.226	-0.53502	0.03764	-0.42928	89.035		0.576	414.734
0.197	0.45009	0.197	0.35286	0.197	0.44108		0.245	-2.17613	0.02009	-0.22906	19.0469	0.227	-1.84649	0.1382	-1.57644	92.1105	0.227	-0.52435	0.03702	-0.42215	89.2023		0.577	405.744
0.198	0.44929	0.198	0.35398	0.198	0.44209		0.246	-2.1712	0.02002	-0.2283	19.0293	0.228	-1.8394	0.1396	-1.59247	92.805	0.228	-0.51435	0.03634	-0.41438	89.2362		0.578	399.49
0.199	0.44929	0.199	0.35515	0.199	0.44232		0.247	-2.1686	0.02	-0.22811	19.0353	0.229	-1.83719	0.14071	-1.6051	93.2578	0.229	-0.50274	0.03555	-0.40536	89.2762		0.579	393.637
0.2	0.44929	0.2	0.35653	0.2	0.44278		0.248	-2.16187	0.02001	-0.2282	19.0958	0.23	-1.83169	0.14083	-1.60646	93.449	0.23	-0.49219	0.03481	-0.39694	89.2873		0.58	383.81
0.201	0.44929	0.201	0.35852	0.201	0.44334		0.249	-2.153	0.02009	-0.22907	19.2327	0.231	-1.82522	0.14038	-1.60127	93.4644	0.231	-0.48186	0.03411	-0.389	89.3367		0.581	381.2
0.202	0.44929	0.202	0.35918	0.202	0.44393		0.25	-2.15053	0.02004	-0.22856	19.2137	0.232	-1.81818	0.13932	-1.58926	93.2818	0.232	-0.47127	0.03361	-0.38332	89.7085		0.582	381.091
0.203	0.44889	0.203	0.36036	0.203	0.44486		0.251	-2.1458	0.02006	-0.22873	19.265	0.233	-1.81137	0.13795	-1.57361	92.976	0.233	-0.46156	0.03276	-0.37359	89.4663		0.583	368.056
0.204	0.44889	0.204	0.36184	0.204	0.44591		0.252	-2.14067	0.02008	-0.22895	19.3241	0.234	-1.80774	0.13827	-1.57722	93.19	0.234	-0.45143	0.03211	-0.36623	89.58		0.584	361.617
0.205	0.44889	0.205	0.36372	0.205	0.44638		0.253	-2.13253	0.02009	-0.22915	19.4055	0.235	-1.80386	0.13909	-1.58657	93.5912	0.235	-0.44228	0.03135	-0.3575	89.3995		0.585	356.498
0.206	0.44849	0.206	0.36566	0.206	0.4467		0.254	-2.12473	0.02016	-0.2299	19.5275	0.236	-1.79818	0.13766	-1.57035	93.2365	0.236	-0.43262	0.03061	-0.34907	89.3122		0.586	356.58
0.207	0.44849	0.207	0.36612	0.207	0.44725		0.255	-2.11987	0.02011	-0.22931	19.5224	0.237	-1.7907	0.13632	-1.555	92.9553	0.237	-0.42291	0.02998	-0.34189	89.4057		0.587	351.661
0.208	0.44769	0.208	0.36679	0.208	0.44808		0.256	-2.11473	0.02009	-0.22911	19.5502	0.238	-1.78598	0.13723	-1.56542	93.4189	0.238	-0.41418	0.02943	-0.33563	89.5237		0.588	344.232
0.209	0.44729	0.209	0.36821	0.209	0.44854		0.257	-2.1106	0.02019	-0.23022	19.67	0.239	-1.78248	0.13667	-1.559	93.3119	0.239	-0.40435	0.02873	-0.32762	89.5178		0.589	337.418
0.21	0.44729	0.21	0.36954	0.21	0.44895		0.258	-2.10687	0.02007	-0.22889	19.5985	0.24	-1.77836	0.1354	-1.54454	92.9633	0.24	-0.39473	0.02814	-0.3209	89.6842		0.59	334.287
0.211	0.44609	0.211	0.37092	0.211	0.44914		0.259	-2.10093	0.02019	-0.23027	19.7551	0.241	-1.77052	0.13563	-1.54713	93.2666	0.241	-0.38603	0.02762	-0.31495	89.8595		0.591	326.448
0.212	0.44569	0.212	0.37199	0.212	0.44974		0.26	-2.09613	0.02008	-0.22897	19.6951	0.242	-1.7661	0.13557	-1.54646	93.3697	0.242	-0.37781	0.02698	-0.3077	89.7727		0.592	321.209
0.213	0.44529	0.213	0.37337	0.213	0.45029		0.261	-2.08967	0.02012	-0.22947	19.7891	0.243	-1.7627	0.13625	-1.55427	93.7161	0.243	-0.36873	0.0264	-0.30103	89.8907		0.593	313.623
0.214	0.44489	0.214	0.37459	0.214	0.45103		0.262	-2.08233	0.02008	-0.22899	19.8145	0.244	-1.75735	0.13637	-1.55553	93.9078	0.244	-0.35983	0.02576	-0.29373	89.8856		0.594	315.015
0.215	0.4441	0.215	0.37571	0.215	0.45218		0.263	-2.07753	0.02023	-0.23072	19.991	0.245	-1.75167	0.13561	-1.54692	93.7926	0.245	-0.35308	0.0253	-0.28853	89.939		0.595	307.848
0.216	0.4433	0.216	0.37689	0.216	0.45273		0.264	-2.071	0.02016	-0.22992	19.9853	0.246	-1.74654	0.13408	-1.52943	93.3727	0.246	-0.34422	0.02472	-0.28188	90.0431		0.596	302.698
0.217	0.4429	0.217	0.37862	0.217	0.45315		0.265	-2.06733	0.02022	-0.23057	20.0681	0.247	-1.74023	0.13253	-1.51178	92.975	0.247	-0.33612	0.02411	-0.27489	89.9789		0.597	291.685
0.218	0.4421	0.218	0.37969	0.218	0.45375		0.266	-2.0624	0.02033	-0.23184	20.2106	0.248	-1.73228	0.1326	-1.51259	93.2296	0.248	-0.32802	0.02346	-0.26749	89.8357		0.598	284.316
0.219	0.4413	0.219	0.38071	0.219	0.45398		0.267	-2.0556	0.02032	-0.23175	20.2635	0.249	-1.72725	0.13301	-1.5172	93.526	0.249	-0.31979	0.02302	-0.26255	90.1708		0.599	286.011
0.22	0.4409	0.22	0.38204	0.22	0.45439		0.268	-2.0528	0.02027	-0.23118	20.2434	0.25	-1.72446	0.13201	-1.50583	93.232	0.25	-0.31278	0.02247	-0.25627	90.068		0.6	279.582
0.221	0.4397	0.221	0.38281	0.221	0.45457		0.269	-2.04753	0.0202	-0.23037	20.2264	0.251	-1.71765	0.13191	-1.50471	93.3918	0.251	-0.30439	0.02198	-0.25063	90.3147		0.601	272.615
0.222	0.4389	0.222	0.38418	0.222	0.45554		0.27	-2.04107	0.02021	-0.23049	20.2939	0.252	-1.7154	0.13304	-1.51758	93.8813	0.252	-0.29802	0.02149	-0.24511	90.2595		0.602	269.744
0.223	0.4381	0.223	0.38541	0.223	0.45609		0.271	-2.036	0.02018	-0.23012	20.3094	0.253	-1.70749	0.13283	-1.51516	94.0317	0.253	-0.29021	0.02091	-0.23848	90.2145		0.603	266.481
0.224	0.43651	0.224	0.38607	0.224	0.45591		0.272	-2.03007	0.02023	-0.23064	20.4044	0.254	-1.69936	0.13307	-1.51796	94.3618	0.254	-0.28316	0.02048	-0.23355	90.3981		0.604	261.622
0.225	0.43611	0.225	0.38755	0.225	0.45683		0.273	-2.02307	0.02027	-0.23112	20.5059	0.255	-1.69399	0.12933	-1.47529	93.0993	0.255	-0.27608	0.01997	-0.22771	90.3998		0.605	254.178
0.226	0.43571	0.226	0.38898	0.226	0.45761		0.274	-2.01833	0.02016	-0.22991	20.4526	0.256	-1.69108	0.13062	-1.48994	93.6768	0.256	-0.26844	0.01943	-0.2216	90.4416		0.606	250.569
0.227	0.43451	0.227	0.38954	0.227	0.45784		0.275	-2.01653	0.02023	-0.23073	20.5346	0.257	-1.68657	0.13017	-1.4848	93.6377	0.257	-0.26215	0.01874	-0.21371	89.8196		0.607	249.785
0.228	0.43371	0.228	0.39102	0.228	0.45854		0.276	-2.00987	0.02033	-0.23189	20.6878	0.258	-1.68264	0.1304	-1.48747	93.8434	0.258	-0.25544	0.01839	-0.20972	90.1696		0.608	246.235
0.229	0.43291	0.229	0.3925	0.229	0.45886		0.277	-2.00473	0.02032	-0.23169	20.7198	0.259	-1.67516	0.12981	-1.48078	93.8407	0.259	-0.24895	0.0179	-0.20411	90.1027		0.609	239.173
0.23	0.43171	0.23	0.39362	0.23	0.45987		0.278	-1.9964	0.02027	-0.2312	20.7578	0.26	-1.66733	0.12973	-1.47981	94.0416	0.26	-0.24249	0.01746	-0.19913	90.1825		0.61	238.861
0.231	0.43132	0.231	0.39459	0.231	0.46061		0.279	-1.994	0.02039	-0.23257	20.8904	0.261	-1.66068	0.12795	-1.45956	93.5542	0.261	-0.23675	0.01709	-0.19491	90.308		0.611	231.923
0.232	0.43012	0.232	0.39582	0.232	0.46153		0.28	-1.9888	0.02035	-0.23207	20.8988	0.262	-1.65454	0.1295	-1.47716	94.3361	0.262	-0.23034	0.0167	-0.19047	90.525		0.612	228.837
0.233	0.42932	0.233	0.39724	0.233	0.46245		0.281	-1.98073	0.02032	-0.23176	20.9501	0.263	-1.6502	0.12815	-1.46177	93.945	0.263	-0.22443	0.01622	-0.18496	90.3583		0.613	220.608
0.234	0.42812	0.234	0.39806	0.234	0.46245		0.282	-1.97413	0.02031	-0.2316	20.9998	0.264	-1.64388	0.12753	-1.45478	93.8972	0.264	-0.21869	0.01579	-0.18005	90.3103		0.614	217.354
0.235	0.42732	0.235	0.39923	0.235	0.46291		0.283	-1.97067	0.02029	-0.23134	21.0115	0.265	-1.63972	0.127	-1.44867	93.8137	0.265	-0.2127	0.01533	-0.17483	90.2283		0.615	215.445
0.236	0.42652	0.236	0.40066	0.236	0.46383		0.284	-1.9664	0.02033	-0.23186	21.0951	0.266	-1.63219	0.12716	-1.45057	94.1083	0.266	-0.20658	0.01501	-0.17119	90.6325		0.616	210.602
0.237	0.42493	0.237	0.40158	0.237	0.46383		0.285	-1.95653	0.02039	-0.23252	21.2442	0.267	-1.62648	0.12629	-1.44062	93.9404	0.267	-0.20152	0.01467	-0.16725	90.7067		0.617	213.177
0.238	0.42453	0.238	0.40296	0.238	0.46475		0.286	-1.95193	0.02038	-0.23246	21.2833	0.268	-1.61804	0.12475	-1.42302	93.5872	0.268	-0.19624	0.01424	-0.16237	90.5532		0.618	209.187
0.239	0.42373	0.239	0.40454	0.239	0.46567		0.287	-1.94513	0.02039	-0.23257	21.3591	0.269	-1.61229	0.12523	-1.42849	93.9556	0.269	-0.19051	0.01383	-0.15776	90.5974		0.619	207.489
0.24	0.42213	0.24	0.40551	0.24	0.46614		0.288	-1.94233	0.02033	-0.23185	21.3276	0.27	-1.61063	0.12624	-1.44008	94.4094	0.27	-0.18561	0.01346	-0.15345	90.5144		0.62	197.713
0.241	0.42173	0.241	0.40694	0.241	0.4666		0.289	-1.9378	0.02027	-0.23111	21.3111	0.271	-1.60499	0.12596	-1.43684	94.4721	0.271	-0.18055	0.01306	-0.14896	90.4123		0.621	195.46
0.242	0.42133	0.242	0.40832	0.242	0.46706		0.29	-1.93187	0.02029	-0.23141	21.3941	0.272	-1.60045	0.1262	-1.4396	94.7091	0.272	-0.17565	0.01285	-0.14658	90.9789		0.622	193.695
0.243	0.42013	0.243	0.40954	0.243	0.46798		0.291	-1.92687	0.02019	-0.23029	21.3511	0.273	-1.59381	0.12518	-1.42797	94.5119	0.273	-0.17093	0.01252	-0.14278	91.0258		0.623	187.616
0.244	0.41933	0.244	0.41092	0.244	0.46936		0.292	-1.92387	0.02018	-0.23014	21.3686	0.274	-1.58457	0.1248	-1.42361	94.6496	0.274	-0.16624	0.01213	-0.13832	90.8301		0.624	187.438
0.245	0.41854	0.245	0.41189	0.245	0.47028		0.293	-1.9182	0.02034	-0.23198	21.5774	0.275	-1.57998	0.12396	-1.414	94.4562	0.275	-0.16253	0.0117	-0.13342	90.1651		0.625	181.552
0.246	0.41774	0.246	0.41311	0.246	0.47166		0.294	-1.91547	0.02024	-0.23082	21.5092	0.276	-1.57204	0.12345	-1.40825	94.504	0.276	-0.15814	0.01141	-0.13007	90.2602		0.626	179.618
0.247	0.41694	0.247	0.41449	0.247	0.47258		0.295	-1.90827	0.02034	-0.23199	21.6785	0.277	-1.56758	0.12301	-1.40323	94.4677	0.277	-0.15308	0.01115	-0.12711	90.73		0.627	177.635
0.248	0.41614	0.248	0.41541	0.248	0.47258		0.296	-1.901	0.02041	-0.23275	21.8162	0.278	-1.56493	0.12291	-1.40199	94.5082	0.278	-0.1489	0.01086	-0.12388	90.8266		0.628	169.591
0.249	0.41534	0.249	0.41684	0.249	0.47351		0.297	-1.89527	0.02037	-0.23233	21.8396	0.279	-1.55854	0.12217	-1.39355	94.411	0.279	-0.14544	0.01056	-0.1204	90.5803		0.629	169.541
0.25	0.41414	0.25	0.41755	0.25	0.47304		0.298	-1.88967	0.02048	-0.23353	21.9977	0.28	-1.55326	0.12294	-1.40242	94.8965	0.28	-0.14136	0.01026	-0.117	90.5716		0.63	163.644
0.251	0.41374	0.251	0.41883	0.251	0.47397		0.299	-1.8826	0.02037	-0.23224	21.9628	0.281	-1.54788	0.12111	-1.38153	94.3213	0.281	-0.13628	0.01002	-0.11429	91.2241		0.631	161.648
0.252	0.41374	0.252	0.42036	0.252	0.47581		0.3	-1.87533	0.02017	-0.23004	21.8525	0.282	-1.54011	0.12098	-1.37999	94.5165	0.282	-0.13383	0.00971	-0.11077	90.5698		0.632	160.032
0.253	0.41255	0.253	0.42163	0.253	0.47673		0.301	-1.86927	0.02009	-0.22914	21.8392	0.283	-1.53306	0.1204	-1.37342	94.5074	0.283	-0.12888	0.00943	-0.10753	90.9684		0.633	155.82
0.254	0.41175	0.254	0.42321	0.254	0.47719		0.302	-1.86513	0.02016	-0.22991	21.9482	0.284	-1.52757	0.11982	-1.36678	94.4447	0.284	-0.1257	0.00925	-0.10554	91.281		0.634	152.899
0.255	0.41175	0.255	0.42459	0.255	0.47765		0.303	-1.85993	0.02031	-0.23157	22.1435	0.285	-1.52245	0.11937	-1.36164	94.4243	0.285	-0.123	0.00904	-0.10315	91.2214		0.635	149.553
0.256	0.41175	0.256	0.42607	0.256	0.47811		0.304	-1.855	0.02029	-0.23142	22.1832	0.286	-1.516	0.11951	-1.36326	94.6953	0.286	-0.11904	0.00878	-0.10011	91.3632		0.636	145.233
0.257	0.41095	0.257	0.42755	0.257	0.47949		0.305	-1.84893	0.02032	-0.23169	22.2713	0.287	-1.51212	0.11905	-1.35803	94.6313	0.287	-0.11539	0.00853	-0.09724	91.4631		0.637	141.722
0.258	0.41015	0.258	0.42872	0.258	0.48041		0.306	-1.84473	0.02028	-0.2313	22.2832	0.288	-1.50447	0.11895	-1.35681	94.8395	0.288	-0.11325	0.00828	-0.09445	90.9452		0.638	140.168
0.259	0.40975	0.259	0.42969	0.259	0.48134		0.307	-1.84053	0.02029	-0.23134	22.3313	0.289	-1.49941	0.1183	-1.34946	94.7366	0.289	-0.10945	0.00801	-0.09129	90.952		0.639	140.118
0.26	0.40975	0.26	0.43128	0.26	0.48318		0.308	-1.83507	0.02028	-0.23125	22.3825	0.29	-1.49236	0.11835	-1.35001	94.9918	0.29	-0.10694	0.00779	-0.08879	90.7276		0.64	136.289
0.261	0.40935	0.261	0.43276	0.261	0.48456		0.309	-1.82993	0.02026	-0.2311	22.4255	0.291	-1.48747	0.11801	-1.34618	95.014	0.291	-0.10219	0.00754	-0.08597	91.3837		0.641	136.889
0.262	0.41215	0.262	0.43643	0.262	0.48778		0.31	-1.8238	0.02032	-0.23177	22.5505	0.292	-1.48234	0.11723	-1.33728	94.8553	0.292	-0.10073	0.00737	-0.08406	90.9775		0.642	129.645
0.263	0.41294	0.263	0.44041	0.263	0.49101		0.311	-1.81967	0.02036	-0.23217	22.6305	0.293	-1.47527	0.11649	-1.32877	94.7752	0.293	-0.09714	0.00723	-0.08245	91.8225		0.643	128.997
0.264	0.41175	0.264	0.4401	0.264	0.49009		0.312	-1.8108	0.02029	-0.23139	22.6614	0.294	-1.46577	0.11402	-1.30067	94.0322	0.294	-0.09637	0.00695	-0.07921	90.2265		0.644	125.956
0.265	0.41055	0.265	0.44056	0.265	0.49009		0.313	-1.80593	0.02028	-0.2313	22.7076	0.295	-1.46133	0.11456	-1.30676	94.4162	0.295	-0.09201	0.00669	-0.0763	90.6665		0.645	125.956
0.266	0.40975	0.266	0.44133	0.266	0.48963		0.314	-1.8024	0.02031	-0.23155	22.7689	0.296	-1.45683	0.11553	-1.31782	94.9901	0.296	-0.09022	0.00655	-0.07471	90.5962		0.646	122.048
0.267	0.40895	0.267	0.44204	0.267	0.49055		0.315	-1.79353	0.02018	-0.23013	22.7438	0.297	-1.45123	0.11558	-1.31842	95.2046	0.297	-0.08758	0.00646	-0.07369	91.3892		0.647	120.879
0.268	0.40935	0.268	0.44321	0.268	0.49147		0.316	-1.7896	0.02031	-0.23166	22.9221	0.298	-1.44578	0.11607	-1.32401	95.6036	0.298	-0.08506	0.00626	-0.07138	91.2535		0.648	115.912
0.269	0.40895	0.269	0.44449	0.269	0.49239		0.317	-1.782	0.02021	-0.23049	22.9063	0.299	-1.44258	0.11367	-1.29667	94.6735	0.299	-0.08286	0.00611	-0.06971	91.3791		0.649	115.689
0.27	0.40895	0.27	0.44607	0.27	0.49285		0.318	-1.77613	0.02024	-0.23076	22.9964	0.3	-1.43466	0.11406	-1.30105	95.1162	0.3	-0.08028	0.00583	-0.06644	90.5644		0.65	111.599
0.271	0.40935	0.271	0.44699	0.271	0.49377		0.319	-1.76913	0.02015	-0.22979	22.9911	0.301	-1.42891	0.11536	-1.3159	95.8828	0.301	-0.079	0.00566	-0.0645	89.8928
0.272	0.40895	0.272	0.44796	0.272	0.49469		0.32	-1.76667	0.02025	-0.23094	23.1215	0.302	-1.42242	0.11405	-1.30098	95.5408	0.302	-0.07581	0.00554	-0.06315	90.89
0.273	0.40895	0.273	0.45	0.273	0.49654		0.321	-1.76347	0.02013	-0.22954	23.0342	0.303	-1.41509	0.11162	-1.27324	94.7236	0.303	-0.07414	0.00541	-0.06166	90.8108
0.274	0.40935	0.274	0.45122	0.274	0.49746		0.322	-1.75647	0.02017	-0.23005	23.1611	0.304	-1.4078	0.1107	-1.2628	94.5705	0.304	-0.07215	0.00531	-0.06052	91.2326
0.275	0.40895	0.275	0.45194	0.275	0.49838		0.323	-1.75093	0.02015	-0.22973	23.1973	0.305	-1.40339	0.1109	-1.26501	94.8141	0.305	-0.07017	0.0051	-0.05819	90.6708
0.276	0.40935	0.276	0.45362	0.276	0.49976		0.324	-1.74727	0.02013	-0.22956	23.225	0.306	-1.39641	0.11183	-1.2756	95.4785	0.306	-0.0681	0.00497	-0.0567	90.8642
0.277	0.41015	0.277	0.45541	0.277	0.50068		0.325	-1.74073	0.02024	-0.23087	23.4195	0.307	-1.39203	0.11238	-1.28188	95.8804	0.307	-0.06586	0.00478	-0.05454	90.5983
0.278	0.41055	0.278	0.45694	0.278	0.50206		0.326	-1.73627	0.0202	-0.2304	23.4307	0.308	-1.38648	0.11102	-1.26637	95.4724	0.308	-0.06363	0.00474	-0.05403	91.8431
0.279	0.41095	0.279	0.45847	0.279	0.50252		0.327	-1.72987	0.02009	-0.22908	23.388	0.309	-1.37967	0.11017	-1.25676	95.338	0.309	-0.06342	0.00458	-0.05224	90.3363
0.28	0.41135	0.28	0.4598	0.28	0.50391		0.328	-1.72713	0.02014	-0.22962	23.4691	0.31	-1.37134	0.11005	-1.25538	95.5851	0.31	-0.06135	0.00442	-0.05039	90.1947
0.281	0.41175	0.281	0.46138	0.281	0.50575		0.329	-1.72107	0.02021	-0.23043	23.6153	0.311	-1.36678	0.10973	-1.25174	95.6064	0.311	-0.05992	0.00439	-0.05001	90.9845
0.282	0.41215	0.282	0.46291	0.282	0.50713		0.33	-1.7182	0.02005	-0.22861	23.4858	0.312	-1.36198	0.11018	-1.25678	95.9826	0.312	-0.05802	0.00422	-0.04807	90.6208
0.283	0.41255	0.283	0.46459	0.283	0.50805		0.331	-1.7116	0.02008	-0.22901	23.602	0.313	-1.3567	0.10974	-1.25176	95.977	0.313	-0.05662	0.00413	-0.04707	90.7911
0.284	0.41334	0.284	0.46638	0.284	0.50897		0.332	-1.70933	0.02008	-0.22897	23.6254	0.314	-1.35166	0.10881	-1.2412	95.7399	0.314	-0.05523	0.00408	-0.04655	91.4703
0.285	0.41374	0.285	0.4677	0.285	0.50989		0.333	-1.70553	0.02007	-0.22883	23.6594	0.315	-1.34303	0.10755	-1.22685	95.4793	0.315	-0.05342	0.00401	-0.04571	92.2206
0.286	0.41494	0.286	0.46939	0.286	0.51081		0.334	-1.70033	0.02011	-0.22938	23.7731	0.316	-1.33841	0.10756	-1.22692	95.6541	0.316	-0.05215	0.00387	-0.04418	91.7227
0.287	0.41534	0.287	0.47128	0.287	0.51266		0.335	-1.69667	0.01997	-0.22775	23.6691	0.317	-1.33282	0.10673	-1.21748	95.4774	0.317	-0.05135	0.00378	-0.04309	91.2592
0.288	0.41534	0.288	0.4724	0.288	0.51358		0.336	-1.69327	0.0201	-0.22917	23.8417	0.318	-1.32674	0.1069	-1.21936	95.7824	0.318	-0.05021	0.00369	-0.04205	91.1496
0.289	0.41654	0.289	0.47413	0.289	0.51588		0.337	-1.69003	0.02	-0.22804	23.7783	0.319	-1.32067	0.10692	-1.21967	96.0241	0.319	-0.04941	0.00358	-0.0408	90.4598
0.29	0.41774	0.29	0.47607	0.29	0.51772		0.338	-1.68719	0.02006	-0.22879	23.8828	0.32	-1.31605	0.10641	-1.21377	95.9569	0.32	-0.04785	0.00344	-0.03924	90.1163
0.291	0.41854	0.291	0.47821	0.291	0.51911		0.339	-1.68303	0.0199	-0.22697	23.7664	0.321	-1.30779	0.10485	-1.196	95.5352	0.321	-0.04624	0.00339	-0.03864	91.0361
0.292	0.41973	0.292	0.47995	0.292	0.52049		0.34	-1.68037	0.01974	-0.2251	23.6267	0.322	-1.30268	0.10454	-1.19245	95.5822	0.322	-0.04578	0.00329	-0.03753	90.0965
0.293	0.42053	0.293	0.48133	0.293	0.52233		0.341	-1.67773	0.01988	-0.22667	23.8052	0.323	-1.29691	0.10444	-1.19141	95.76	0.323	-0.0438	0.00325	-0.03702	91.6095
0.294	0.42173	0.294	0.48311	0.294	0.52371		0.342	-1.67173	0.01999	-0.22802	24.0052	0.324	-1.29266	0.10564	-1.20506	96.4929	0.324	-0.04325	0.00317	-0.03621	91.1374
0.295	0.42333	0.295	0.4851	0.295	0.52509		0.343	-1.66671	0.01993	-0.22729	24.001	0.325	-1.28762	0.10359	-1.18168	95.7097	0.325	-0.04257	0.00313	-0.03564	91.1305
0.296	0.42373	0.296	0.48714	0.296	0.52648		0.344	-1.66467	0.01988	-0.22665	23.9675	0.326	-1.28051	0.10277	-1.1723	95.5886	0.326	-0.04114	0.00306	-0.03491	91.8047
0.297	0.42533	0.297	0.48954	0.297	0.52878		0.345	-1.65945	0.01987	-0.22656	24.0253	0.327	-1.27498	0.10266	-1.17109	95.7529	0.327	-0.03992	0.00299	-0.03413	92.1887
0.298	0.42652	0.298	0.49102	0.298	0.5297		0.346	-1.65468	0.02003	-0.22842	24.2598	0.328	-1.26975	0.10227	-1.16662	95.7669	0.328	-0.03987	0.00291	-0.03322	90.8963
0.299	0.42772	0.299	0.49245	0.299	0.53108		0.347	-1.64939	0.01973	-0.22503	24.0108	0.329	-1.26447	0.10194	-1.16288	95.8151	0.329	-0.03835	0.00279	-0.03177	90.6119
0.3	0.42932	0.3	0.49469	0.3	0.53246		0.348	-1.6446	0.0199	-0.22692	24.2502	0.33	-1.25608	0.10069	-1.14863	95.5318	0.33	-0.03806	0.00278	-0.03165	90.799
0.301	0.43052	0.301	0.49582	0.301	0.53338		0.349	-1.64333	0.01982	-0.22599	24.1787	0.331	-1.25079	0.1018	-1.16119	96.2852	0.331	-0.03608	0.00275	-0.03135	92.9894
0.302	0.43171	0.302	0.49832	0.302	0.53569		0.35	-1.63719	0.01982	-0.22602	24.2616	0.332	-1.24721	0.10113	-1.15356	96.099	0.332	-0.03667	0.00265	-0.03023	90.3807
0.303	0.43331	0.303	0.50087	0.303	0.53799		0.351	-1.63263	0.01978	-0.22553	24.2748	0.333	-1.24065	0.09964	-1.13657	95.6219	0.333	-0.0354	0.00256	-0.02919	90.3907
0.304	0.43491	0.304	0.50265	0.304	0.54029		0.352	-1.62699	0.01969	-0.22452	24.2525	0.334	-1.23396	0.09855	-1.12418	95.3443	0.334	-0.03447	0.00252	-0.02877	90.9861
0.305	0.43691	0.305	0.50464	0.305	0.54306		0.353	-1.6269	0.01965	-0.22405	24.2093	0.335	-1.22771	0.09851	-1.12368	95.5759	0.335	-0.03371	0.00254	-0.02898	92.4454
0.306	0.4385	0.306	0.50699	0.306	0.54536		0.354	-1.61897	0.01974	-0.22515	24.4177	0.336	-1.22485	0.09994	-1.14	96.4119	0.336	-0.03443	0.00242	-0.02764	89.0653
0.307	0.4405	0.307	0.50949	0.307	0.54766		0.355	-1.61461	0.01972	-0.22489	24.4516	0.337	-1.21938	0.09893	-1.12848	96.1284	0.337	-0.03304	0.00236	-0.0269	89.7624
0.308	0.4425	0.308	0.51173	0.308	0.54951		0.356	-1.60866	0.01972	-0.22492	24.5331	0.338	-1.21154	0.09814	-1.11954	96.0531	0.338	-0.03228	0.00231	-0.02639	89.9601
0.309	0.4441	0.309	0.51378	0.309	0.55089		0.357	-1.6067	0.01967	-0.22434	24.5038	0.339	-1.20535	0.09806	-1.11861	96.2677	0.339	-0.03152	0.00228	-0.02599	90.3845
0.31	0.44569	0.31	0.51633	0.31	0.55273		0.358	-1.60164	0.01958	-0.22332	24.4741	0.34	-1.20182	0.09815	-1.11956	96.4564	0.34	-0.03068	0.00225	-0.02562	91.0288
0.311	0.44769	0.311	0.51837	0.311	0.55503		0.359	-1.59575	0.01942	-0.22151	24.3782	0.341	-1.19605	0.09828	-1.12108	96.7647	0.341	-0.03017	0.00222	-0.02527	91.1653
0.312	0.44929	0.312	0.52041	0.312	0.5578		0.36	-1.58938	0.01945	-0.22183	24.4949	0.342	-1.19052	0.0975	-1.11219	96.5982	0.342	-0.0297	0.00216	-0.02467	90.7337
0.313	0.45168	0.313	0.52296	0.313	0.5601		0.361	-1.58708	0.01949	-0.22221	24.5637	0.343	-1.18451	0.09587	-1.09361	96.0099	0.343	-0.02907	0.00214	-0.02435	91.1556
0.314	0.45328	0.314	0.52551	0.314	0.5624		0.362	-1.58251	0.01949	-0.22225	24.6292	0.344	-1.17965	0.09562	-1.09078	96.0858	0.344	-0.02907	0.00214	-0.02439	91.2484
0.315	0.45488	0.315	0.52857	0.315	0.56378		0.363	-1.57627	0.01923	-0.2193	24.4264	0.345	-1.17351	0.09617	-1.09701	96.6308	0.345	-0.02797	0.00205	-0.02337	91.0242
0.316	0.45727	0.316	0.53112	0.316	0.56609		0.364	-1.57256	0.01953	-0.22276	24.8158	0.346	-1.16889	0.09627	-1.09815	96.8797	0.346	-0.02865	0.00204	-0.02323	89.5522
0.317	0.45927	0.317	0.53265	0.317	0.56839		0.365	-1.5665	0.01944	-0.22164	24.7904	0.347	-1.1616	0.09501	-1.08381	96.5354	0.347	-0.02734	0.00205	-0.02341	92.2572
0.318	0.46087	0.318	0.53571	0.318	0.57161		0.366	-1.56188	0.01941	-0.22139	24.83	0.348	-1.15619	0.09385	-1.07051	96.152	0.348	-0.02722	0.00191	-0.02175	88.832
0.319	0.46326	0.319	0.53827	0.319	0.57438		0.367	-1.55707	0.01942	-0.22148	24.9062	0.349	-1.14999	0.09388	-1.07094	96.4403	0.349	-0.02565	0.00193	-0.02198	92.276
0.32	0.46406	0.32	0.54082	0.32	0.5776		0.368	-1.55096	0.01932	-0.22036	24.8805	0.35	-1.1427	0.09302	-1.06114	96.2988	0.35	-0.02675	0.00189	-0.02156	89.2655
0.321	0.46566	0.321	0.54337	0.321	0.58037		0.369	-1.54489	0.01936	-0.22074	25.0044	0.351	-1.13651	0.09263	-1.05669	96.3606	0.351	-0.02603	0.00189	-0.02159	90.6631
0.322	0.46766	0.322	0.54541	0.322	0.58175		0.37	-1.54253	0.01929	-0.21998	24.9621	0.352	-1.13098	0.09154	-1.04424	96.0127	0.352	-0.02544	0.00187	-0.02134	91.2216
0.323	0.46886	0.323	0.54796	0.323	0.58405		0.371	-1.53625	0.01921	-0.21911	24.9649	0.353	-1.12502	0.09199	-1.04938	96.5214	0.353	-0.02489	0.00185	-0.02113	91.8236
0.324	0.47005	0.324	0.55	0.324	0.58635		0.372	-1.53103	0.0192	-0.21899	25.0268	0.354	-1.12107	0.0921	-1.05055	96.7524	0.354	-0.02418	0.00186	-0.02125	93.5452
0.325	0.47165	0.325	0.55204	0.325	0.58866		0.373	-1.52773	0.01914	-0.21825	24.9999	0.355	-1.11676	0.09201	-1.04955	96.8975	0.355	-0.02405	0.00178	-0.02026	91.4565
0.326	0.47205	0.326	0.55408	0.326	0.59096		0.374	-1.52128	0.01911	-0.21795	25.0628	0.356	-1.11026	0.09124	-1.0408	96.7708	0.356	-0.02426	0.00174	-0.0198	89.8667
0.327	0.47245	0.327	0.55612	0.327	0.59234		0.375	-1.5153	0.01921	-0.21902	25.2573	0.357	-1.10479	0.09096	-1.03756	96.8619	0.357	-0.02354	0.00171	-0.01953	90.6925
0.328	0.47365	0.328	0.55816	0.328	0.59418		0.376	-1.5102	0.01904	-0.21712	25.1392	0.358	-1.09896	0.091	-1.03808	97.1515	0.358	-0.02316	0.00174	-0.01979	92.1329
0.329	0.47525	0.329	0.56071	0.329	0.59603		0.377	-1.50463	0.01905	-0.21724	25.2332	0.359	-1.09397	0.08978	-1.02417	96.7043	0.359	-0.02295	0.00167	-0.01906	90.7215
0.33	0.47604	0.33	0.56224	0.33	0.59695		0.378	-1.49929	0.01896	-0.21626	25.2119	0.36	-1.08784	0.08853	-1.00987	96.2831	0.36	-0.02329	0.00169	-0.01925	90.4997
0.331	0.47644	0.331	0.56378	0.331	0.59925		0.379	-1.49625	0.01888	-0.21536	25.1648	0.361	-1.08237	0.08868	-1.01156	96.6183	0.361	-0.02219	0.00165	-0.01885	91.8538
0.332	0.47724	0.332	0.56633	0.332	0.60201		0.38	-1.49092	0.01905	-0.2173	25.4416	0.362	-1.07599	0.08827	-1.00687	96.6816	0.362	-0.02236	0.00156	-0.01774	88.4845
0.333	0.47764	0.333	0.56735	0.333	0.6034		0.381	-1.48499	0.01886	-0.21505	25.2998	0.363	-1.06991	0.08848	-1.0093	97.0847	0.363	-0.02177	0.00165	-0.01885	92.8078
0.334	0.47884	0.334	0.56888	0.334	0.60524		0.382	-1.47961	0.01889	-0.21543	25.4188	0.364	-1.06639	0.08851	-1.00963	97.266	0.364	-0.02122	0.00162	-0.01849	93.1047
0.335	0.47884	0.335	0.57041	0.335	0.60662		0.383	-1.47509	0.01881	-0.21448	25.389	0.365	-1.06129	0.08719	-0.9946	96.7562	0.365	-0.02156	0.0015	-0.01712	88.5102
0.336	0.47924	0.336	0.57143	0.336	0.60754		0.384	-1.47084	0.01879	-0.21423	25.427	0.366	-1.05491	0.08673	-0.98934	96.7926	0.366	-0.02051	0.00151	-0.01721	91.2554
0.337	0.47964	0.337	0.57296	0.337	0.60892		0.385	-1.46645	0.01879	-0.21431	25.5017	0.367	-1.04725	0.08694	-0.99169	97.2752	0.367	-0.0211	0.00153	-0.01746	90.5649
0.338	0.48004	0.338	0.57449	0.338	0.60985		0.386	-1.45818	0.01879	-0.21431	25.6278	0.368	-1.0433	0.08644	-0.98606	97.1791	0.368	-0.0211	0.00153	-0.01739	90.3704
0.339	0.47924	0.339	0.575	0.339	0.61077		0.387	-1.45349	0.01865	-0.21272	25.5328	0.369	-1.03759	0.08511	-0.97085	96.6773	0.369	-0.02013	0.00153	-0.01739	92.708
0.34	0.48004	0.34	0.57551	0.34	0.61169		0.388	-1.44908	0.01851	-0.21113	25.4341	0.37	-1.03121	0.08448	-0.96362	96.6119	0.37	-0.02063	0.00148	-0.01689	90.0222
0.341	0.48044	0.341	0.57653	0.341	0.61307		0.389	-1.44503	0.01846	-0.21048	25.4278	0.371	-1.02629	0.08443	-0.96315	96.8261	0.371	-0.02034	0.00143
0.342	0.48084	0.342	0.57755	0.342	0.61399		0.39	-1.44143	0.01861	-0.21226	25.6709	0.372	-1.021	0.08394	-0.95746	96.7883	0.372	-0.01932	0.00135
0.343	0.48084	0.343	0.57857	0.343	0.61445		0.391	-1.43599	0.01856	-0.2117	25.6967	0.373	-1.01547	0.08406	-0.95884	97.1315	0.373	-0.01996	0.00141
0.344	0.48124	0.344	0.57959	0.344	0.61537		0.392	-1.43128	0.01847	-0.21064	25.6577	0.374	-1.01098	0.08408	-0.9591	97.3669	0.374	-0.01928	0.00139
0.345	0.48164	0.345	0.58061	0.345	0.61583		0.393	-1.42887	0.01836	-0.2094	25.5632	0.375	-1.00697	0.0832	-0.94911	97.0422	0.375	-0.01958	0.00135
0.346	0.48204	0.346	0.58112	0.346	0.61629		0.394	-1.4213	0.01832	-0.20889	25.6282	0.376	-1.00065	0.08258	-0.94205	96.9834	0.376	-0.0189	0.00138
0.347	0.48204	0.347	0.58163	0.347	0.61768		0.395	-1.416	0.01842	-0.2101	25.8414	0.377	-0.99536	0.08256	-0.94178	97.2342	0.377	-0.01873	0.00139
0.348	0.48243	0.348	0.58214	0.348	0.61768		0.396	-1.411	0.01838	-0.20957	25.8635	0.378	-0.98941	0.08221	-0.93774	97.3189	0.378	-0.01937	0.00134
0.349	0.48204	0.349	0.58265	0.349	0.61721		0.397	-1.4044	0.01846	-0.21048	26.0676	0.379	-0.98254	0.08128	-0.92713	97.0983	0.379	-0.01886	0.00138
0.35	0.48204	0.35	0.58316	0.35	0.61814		0.398	-1.40193	0.01838	-0.20962	26.0152	0.38	-0.97719	0.08086	-0.9224	97.1152	0.38	-0.01907	0.00134
0.351	0.48243	0.351	0.58316	0.351	0.6186		0.399	-1.39727	0.01832	-0.20896	26.0191	0.381	-0.97124	0.08049	-0.91811	97.1881	0.381	-0.01911	0.00132
0.352	0.48164	0.352	0.58265	0.352	0.61814		0.4	-1.3906	0.01829	-0.20863	26.0916	0.382	-0.96498	0.0808	-0.92171	97.7062	0.382	-0.01857	0.00127
0.353	0.48243	0.353	0.58316	0.353	0.61768		0.401	-1.38487	0.01819	-0.20744	26.0548	0.383	-0.96201	0.07925	-0.90398	96.8905	0.383	-0.01882	0.00129
0.354	0.48323	0.354	0.58418	0.354	0.6186		0.402	-1.37867	0.01807	-0.20601	26.0002	0.384	-0.95477	0.07857	-0.8962	96.8356	0.384	-0.01865	0.00125
0.355	0.48323	0.355	0.58469	0.355	0.61952		0.403	-1.37533	0.01785	-0.20357	25.7862	0.385	-0.9504	0.07935	-0.90512	97.56	0.385	-0.01768	0.00126
0.356	0.48323	0.356	0.58469	0.356	0.61998		0.404	-1.37147	0.01797	-0.2049	25.9969	0.386	-0.94366	0.07878	-0.8987	97.5599	0.386	-0.01861	0.00128
0.357	0.48363	0.357	0.58469	0.357	0.61952		0.405	-1.36767	0.01796	-0.20479	26.0471	0.387	-0.93952	0.07801	-0.88985	97.2847	0.387	-0.01793	0.00127
0.358	0.48363	0.358	0.5852	0.358	0.61998		0.406	-1.36333	0.01792	-0.20432	26.0672	0.388	-0.93478	0.07783	-0.88776	97.4197	0.388	-0.01755	0.00129
0.359	0.48403	0.359	0.58571	0.359	0.62044		0.407	-1.35773	0.01789	-0.20398	26.1226	0.389	-0.92913	0.07703	-0.87872	97.2113	0.389	-0.01806	0.00133
0.36	0.48403	0.36	0.58571	0.36	0.6209		0.408	-1.3524	0.01791	-0.20419	26.235	0.39	-0.9233	0.07678	-0.87579	97.3593	0.39	-0.01751	0.00125
0.361	0.48443	0.361	0.58622	0.361	0.62136		0.409	-1.34627	0.01776	-0.20255	26.156	0.391	-0.91723	0.07658	-0.8736	97.5641	0.391	-0.01789	0.00121
0.362	0.48403	0.362	0.58622	0.362	0.6209		0.41	-1.3412	0.01793	-0.20442	26.452	0.392	-0.91218	0.07582	-0.8649	97.3391	0.392	-0.01705	0.00118
0.363	0.48443	0.363	0.58673	0.363	0.6209		0.411	-1.3334	0.01773	-0.20213	26.3273	0.393	-0.90617	0.07565	-0.86292	97.5555	0.393	-0.01624	0.00125
0.364	0.48523	0.364	0.58673	0.364	0.62228		0.412	-1.33053	0.01766	-0.20141	26.2952	0.394	-0.90137	0.07561	-0.86247	97.7947	0.394	-0.01726	0.00124
0.365	0.48603	0.365	0.58776	0.365	0.62228		0.413	-1.32633	0.01773	-0.2022	26.4568	0.395	-0.8962	0.07533	-0.85933	97.8996	0.395	-0.01671	0.00121
0.366	0.48643	0.366	0.58827	0.366	0.62274		0.414	-1.31987	0.01768	-0.20166	26.5082	0.396	-0.89122	0.07479	-0.85312	97.8158	0.396	-0.01696	0.00126
0.367	0.48643	0.367	0.58878	0.367	0.6232		0.415	-1.32007	0.01744	-0.19884	26.1816	0.397	-0.88466	0.07447	-0.84953	97.9743	0.397	-0.01662	0.00124
0.368	0.48603	0.368	0.58827	0.368	0.6232		0.416	-1.3154	0.01743	-0.19876	26.2532	0.398	-0.87816	0.07347	-0.83811	97.6666	0.398	-0.0173	0.0012
0.369	0.48643	0.369	0.58827	0.369	0.62274		0.417	-1.30867	0.01744	-0.19884	26.3796	0.399	-0.87263	0.07241	-0.82602	97.2564	0.399	-0.01722	0.00112
0.37	0.48683	0.37	0.58827	0.37	0.62274		0.418	-1.3044	0.01751	-0.19969	26.5532	0.4	-0.8671	0.07225	-0.82422	97.4646	0.4	-0.01692	0.00123
0.371	0.48643	0.371	0.58878	0.371	0.6232		0.419	-1.29953	0.0172	-0.19611	26.2243	0.401	-0.86242	0.07172	-0.81813	97.3643	0.401	-0.01624	0.00117
0.372	0.48683	0.372	0.58929	0.372	0.62412		0.42	-1.29193	0.01737	-0.1981	26.5895	0.402	-0.85695	0.07103	-0.8103	97.2018	0.402	-0.01603	0.00116
0.373	0.48683	0.373	0.58929	0.373	0.62458		0.421	-1.28773	0.01733	-0.19757	26.6034	0.403	-0.85349	0.07068	-0.80621	97.1512	0.403	-0.01667	0.00115
0.374	0.48723	0.374	0.58929	0.374	0.62458		0.422	-1.28407	0.01733	-0.19764	26.6773	0.404	-0.84911	0.07078	-0.80737	97.4802	0.404	-0.01595	0.00112
0.375	0.48803	0.375	0.58929	0.375	0.62458		0.423	-1.27953	0.01733	-0.19764	26.7592	0.405	-0.84383	0.07016	-0.80031	97.353	0.405	-0.01591	0.00114
0.376	0.48763	0.376	0.58929	0.376	0.62458		0.424	-1.27233	0.01728	-0.19706	26.8217	0.406	-0.83793	0.06976	-0.79581	97.4217	0.406	-0.01599	0.00114
0.377	0.48763	0.377	0.5898	0.377	0.62458		0.425	-1.2688	0.01703	-0.19418	26.5463	0.407	-0.83204	0.06898	-0.78691	97.2126	0.407	-0.01549	0.00113
0.378	0.48842	0.378	0.5898	0.378	0.62366		0.426	-1.2634	0.01698	-0.1936	26.5755	0.408	-0.82706	0.06871	-0.78375	97.3114	0.408	-0.01662	0.00114
0.379	0.48882	0.379	0.59031	0.379	0.62366		0.427	-1.25933	0.01695	-0.19331	26.6145	0.409	-0.82281	0.06892	-0.78613	97.7205	0.409	-0.01595	0.00115
0.38	0.48882	0.38	0.59031	0.38	0.62458		0.428	-1.25513	0.01702	-0.19414	26.7912	0.41	-0.8177	0.0687	-0.7837	97.877	0.41	-0.01574	0.00111
0.381	0.48882	0.381	0.59031	0.381	0.62505		0.429	-1.24873	0.01699	-0.19378	26.8676	0.411	-0.81163	0.06816	-0.77749	97.8522	0.411	-0.01523	0.00111
0.382	0.48882	0.382	0.59031	0.382	0.62597		0.43	-1.243	0.01688	-0.19253	26.8236	0.412	-0.80658	0.06784	-0.77383	97.9276	0.412	-0.0162	0.00109
0.383	0.48922	0.383	0.59082	0.383	0.62643		0.431	-1.23853	0.01671	-0.19052	26.6642	0.413	-0.80124	0.06674	-0.76129	97.4437	0.413	-0.01549	0.00112
0.384	0.48962	0.384	0.59082	0.384	0.62597		0.432	-1.2352	0.01668	-0.19024	26.6919	0.414	-0.7954	0.06589	-0.75161	97.1693	0.414	-0.01557	0.00108
0.385	0.49042	0.385	0.59133	0.385	0.62643		0.433	-1.22933	0.01675	-0.19097	26.8912	0.415	-0.79261	0.06576	-0.75018	97.2502	0.415	-0.0154	0.00111
0.386	0.49082	0.386	0.59133	0.386	0.62689		0.434	-1.22733	0.01661	-0.18943	26.7411	0.416	-0.78556	0.0652	-0.74371	97.2636	0.416	-0.01544	0.00113
0.387	0.49042	0.387	0.59133	0.387	0.62735		0.435	-1.2186	0.01656	-0.18881	26.8312	0.417	-0.78143	0.0654	-0.746	97.6803	0.417	-0.01527	0.00113
0.388	0.49082	0.388	0.59184	0.388	0.62735		0.436	-1.2152	0.01668	-0.19027	27.0759	0.418	-0.77626	0.06483	-0.73957	97.5796	0.418	-0.01578	0.0011
0.389	0.49082	0.389	0.59184	0.389	0.62735		0.437	-1.20947	0.01649	-0.18811	26.9189	0.419	-0.77116	0.06396	-0.72961	97.2312	0.419	-0.01612	0.00112
0.39	0.49122	0.39	0.59184	0.39	0.62781		0.438	-1.20553	0.01648	-0.18798	26.9793	0.42	-0.76569	0.06427	-0.73317	97.8306	0.42	-0.01489	0.00108
0.391	0.49122	0.391	0.59133	0.391	0.62781		0.439	-1.20107	0.01632	-0.18617	26.8401	0.421	-0.76107	0.06354	-0.7248	97.5588	0.421	-0.01582	0.00103
0.392	0.49162	0.392	0.59184	0.392	0.62781		0.44	-1.19573	0.0164	-0.18705	27.0535	0.422	-0.75567	0.06268	-0.71498	97.2331	0.422	-0.0157	0.00109
0.393	0.49202	0.393	0.59235	0.393	0.62827		0.441	-1.19113	0.01632	-0.18605	27.0193	0.423	-0.75002	0.06227	-0.71026	97.2779	0.423	-0.01527	0.0011
0.394	0.49162	0.394	0.59235	0.394	0.62827		0.442	-1.1836	0.01631	-0.18598	27.1593	0.424	-0.74418	0.06172	-0.70408	97.231	0.424	-0.01582	0.00113
0.395	0.49202	0.395	0.59286	0.395	0.62873		0.443	-1.17953	0.01633	-0.18626	27.2748	0.425	-0.73975	0.06155	-0.70215	97.3927	0.425	-0.01494	0.00111
0.396	0.49202	0.396	0.59337	0.396	0.62965		0.444	-1.17473	0.01608	-0.18336	27.0028	0.426	-0.73391	0.06125	-0.69873	97.5439	0.426	-0.01485	0.00116
0.397	0.49242	0.397	0.59286	0.397	0.62965		0.445	-1.1716	0.01609	-0.18349	27.0813	0.427	-0.72936	0.06116	-0.69766	97.7785	0.427	-0.0154	0.00114
0.398	0.49282	0.398	0.59337	0.398	0.62965		0.446	-1.1652	0.01602	-0.1827	27.1089	0.428	-0.72425	0.06079	-0.6934	97.8235	0.428	-0.0154	0.00109
0.399	0.49322	0.399	0.59388	0.399	0.63011		0.447	-1.162	0.01598	-0.1822	27.1089	0.429	-0.71988	0.06002	-0.6846	97.4879	0.429	-0.01553	0.00109
0.4	0.49322	0.4	0.59388	0.4	0.63011		0.448	-1.15867	0.01603	-0.1828	27.2541	0.43	-0.71508	0.0597	-0.68105	97.5628	0.43	-0.01582	0.00112
0.401	0.49402	0.401	0.59439	0.401	0.63103		0.449	-1.15287	0.01597	-0.18207	27.2781	0.431	-0.71022	0.05895	-0.67242	97.266	0.431	-0.01582	0.00107
0.402	0.49442	0.402	0.59439	0.402	0.63103		0.45	-1.14827	0.01581	-0.18026	27.1368	0.432	-0.70463	0.0582	-0.66388	97.0221	0.432	-0.01443	0.00109
0.403	0.49402	0.403	0.59388	0.403	0.63103		0.451	-1.1436	0.01578	-0.17993	27.1893	0.433	-0.70092	0.05798	-0.66138	97.0973	0.433	-0.01473	0.00102
0.404	0.49402	0.404	0.59388	0.404	0.63057		0.452	-1.14007	0.01579	-0.18001	27.2725	0.434	-0.69503	0.05797	-0.66121	97.5066	0.434	-0.01485	0.00113
0.405	0.49481	0.405	0.59439	0.405	0.63057		0.453	-1.13293	0.01568	-0.17886	27.2692	0.435	-0.69023	0.05795	-0.66104	97.8403	0.435	-0.01574	0.00108
0.406	0.49481	0.406	0.5949	0.406	0.63103		0.454	-1.12813	0.01567	-0.1787	27.3483	0.436	-0.6861	0.05739	-0.6546	97.6506	0.436	-0.01473	0.00105
0.407	0.49521	0.407	0.59541	0.407	0.63149		0.455	-1.12313	0.01548	-0.17649	27.1596	0.437	-0.68075	0.05708	-0.65115	97.7775	0.437	-0.01532	0.00111
0.408	0.49521	0.408	0.59541	0.408	0.63195		0.456	-1.11793	0.01556	-0.17742	27.3934	0.438	-0.67601	0.05694	-0.64953	98.0024	0.438	-0.01456	0.00109
0.409	0.49601	0.409	0.5949	0.409	0.63288		0.457	-1.1118	0.01539	-0.17553	27.2701	0.439	-0.67164	0.05668	-0.64653	98.0957	0.439	-0.01422	0.00112
0.41	0.49641	0.41	0.5949	0.41	0.63288		0.458	-1.10773	0.01539	-0.17555	27.3595	0.44	-0.66605	0.05645	-0.64392	98.3107	0.44	-0.01485	0.00108
0.411	0.49641	0.411	0.59541	0.411	0.63241		0.459	-1.1024	0.01522	-0.17357	27.2054	0.441	-0.66173	0.05583	-0.6368	98.0803	0.441	-0.0146	0.00104
0.412	0.49681	0.412	0.59592	0.412	0.63288		0.46	-1.1012	0.01529	-0.17434	27.3361	0.442	-0.65505	0.05468	-0.62377	97.5539	0.442	-0.01536	0.00102
0.413	0.49641	0.413	0.59541	0.413	0.63241		0.461	-1.09387	0.01508	-0.172	27.1756	0.443	-0.65043	0.0546	-0.62282	97.8311	0.443	-0.01481	0.00106
0.414	0.49681	0.414	0.59592	0.414	0.63288		0.462	-1.0876	0.01517	-0.17295	27.4404	0.444	-0.64739	0.05473	-0.62429	98.1833	0.444	-0.01494	0.00104
0.415	0.49721	0.415	0.59643	0.415	0.63334		0.463	-1.0838	0.0151	-0.17222	27.4232	0.445	-0.64144	0.05468	-0.6237	98.5976	0.445	-0.01565	0.00106
0.416	0.49681	0.416	0.59592	0.416	0.63334		0.464	-1.07887	0.01506	-0.17172	27.4621	0.446	-0.63603	0.05402	-0.61625	98.4204	0.446	-0.0146	0.00105
0.417	0.49761	0.417	0.59643	0.417	0.63334		0.465	-1.07047	0.01492	-0.17014	27.4292	0.447	-0.63214	0.0537	-0.61261	98.4308	0.447	-0.01485	0.00104
0.418	0.49801	0.418	0.59694	0.418	0.63288		0.466	-1.06847	0.01486	-0.16946	27.3781	0.448	-0.62856	0.05297	-0.60426	98.0291	0.448	-0.01414	0.00104
0.419	0.49801	0.419	0.59694	0.419	0.63288		0.467	-1.06227	0.01473	-0.16797	27.3065	0.449	-0.62364	0.05222	-0.59572	97.7105	0.449	-0.01451	0.00104
0.42	0.49881	0.42	0.59745	0.42	0.6338		0.468	-1.05827	0.01489	-0.16976	27.6472	0.45	-0.61877	0.05181	-0.59106	97.7089	0.45	-0.01527	0.00107
0.421	0.49881	0.421	0.59745	0.421	0.63426		0.469	-1.05307	0.01475	-0.16824	27.5509	0.451	-0.61397	0.05143	-0.5867	97.7286	0.451	-0.01502	0.00101
0.422	0.49921	0.422	0.59745	0.422	0.63472		0.47	-1.047	0.01463	-0.16681	27.486	0.452	-0.60851	0.05153	-0.58784	98.2729	0.452	-0.0154	0.00107
0.423	0.49961	0.423	0.59745	0.423	0.63518		0.471	-1.04333	0.01458	-0.16631	27.4978	0.453	-0.6048	0.05108	-0.58266	98.1354	0.453	-0.01473	0.00108
0.424	0.49961	0.424	0.59796	0.424	0.63518		0.472	-1.0368	0.01466	-0.16721	27.7761	0.454	-0.59903	0.05022	-0.57283	97.7647	0.454	-0.01435	0.00105
0.425	0.50001	0.425	0.59847	0.425	0.63518		0.473	-1.02887	0.01458	-0.16628	27.8257	0.455	-0.59368	0.04986	-0.56872	97.8524	0.455	-0.01536	0.00107
0.426	0.50001	0.426	0.59796	0.426	0.63426		0.474	-1.024	0.01442	-0.16439	27.6654	0.456	-0.58912	0.04957	-0.56548	97.9524	0.456	-0.01523	0.00101
0.427	0.50001	0.427	0.59847	0.427	0.63426		0.475	-1.01993	0.01446	-0.16491	27.8367	0.457	-0.58262	0.04901	-0.55901	97.9318	0.457	-0.01515	0.00107
0.428	0.50041	0.428	0.59898	0.428	0.63472		0.476	-1.01493	0.01436	-0.16378	27.7898	0.458	-0.58056	0.049	-0.55892	98.1008	0.458	-0.01468	0.00102
0.429	0.50041	0.429	0.59847	0.429	0.63472		0.477	-1.0086	0.0143	-0.16311	27.8412	0.459	-0.57576	0.04843	-0.55245	97.9338	0.459	-0.01502	0.00104
0.43	0.50081	0.43	0.59847	0.43	0.63472		0.478	-1.00293	0.01433	-0.16338	28.0168	0.46	-0.57144	0.04788	-0.54621	97.7426	0.46	-0.01553	0.00105
0.431	0.5016	0.431	0.59847	0.431	0.63518		0.479	-0.99827	0.01418	-0.16172	27.8827	0.461	-0.56604	0.04759	-0.54283	97.9077	0.461	-0.01506	0.00103
0.432	0.5016	0.432	0.59847	0.432	0.63472		0.48	-0.9944	0.0142	-0.16198	28.015	0.462	-0.56221	0.04753	-0.54212	98.1811	0.462	-0.01477	0.00112
0.433	0.502	0.433	0.59949	0.433	0.63472		0.481	-0.98873	0.014	-0.15963	27.8014	0.463	-0.55802	0.04731	-0.53962	98.3244	0.463	-0.01498	0.00106
0.434	0.5028	0.434	0.6	0.434	0.63472		0.482	-0.98393	0.01374	-0.15667	27.4707	0.464	-0.55297	0.04676	-0.53341	98.1997	0.464	-0.01422	0.00105
0.435	0.5028	0.435	0.6	0.435	0.63564		0.483	-0.98007	0.01379	-0.15724	27.6506	0.465	-0.54878	0.04662	-0.5318	98.4283	0.465	-0.01468	0.00108
0.436	0.5036	0.436	0.60051	0.436	0.63656		0.484	-0.97407	0.01381	-0.15751	27.8389	0.466	-0.54337	0.04631	-0.5283	98.5935	0.466	-0.01456	0.00101
0.437	0.5036	0.437	0.60051	0.437	0.63656		0.485	-0.96547	0.0138	-0.1574	28.0347	0.467	-0.53985	0.0456	-0.52016	98.143	0.467	-0.01485	0.00106
0.438	0.5036	0.438	0.60102	0.438	0.63702		0.486	-0.96067	0.01373	-0.15661	28.034	0.468	-0.53547	0.04514	-0.51491	98.0419	0.468	-0.01485	0.00101
0.439	0.504	0.439	0.60051	0.439	0.6361		0.487	-0.95367	0.01368	-0.15598	28.1136	0.469	-0.53098	0.04457	-0.50841	97.829	0.469	-0.01464	0.00105
0.44	0.5044	0.44	0.60051	0.44	0.6361		0.488	-0.94867	0.01358	-0.15486	28.067	0.47	-0.52514	0.04389	-0.50063	97.6104	0.47	-0.01506	0.00103
0.441	0.5048	0.441	0.60102	0.441	0.6361		0.489	-0.94273	0.01352	-0.1542	28.1151	0.471	-0.52016	0.04444	-0.50689	98.7077	0.471	-0.01519	0.001
0.442	0.5044	0.442	0.60102	0.442	0.6361		0.49	-0.9384	0.01352	-0.1542	28.2266	0.472	-0.51664	0.0439	-0.50078	98.4409	0.472	-0.0143	0.000978
0.443	0.5048	0.443	0.60153	0.443	0.63702		0.491	-0.93493	0.01328	-0.15148	27.8858	0.473	-0.51299	0.04355	-0.49683	98.3991	0.473	-0.01494	0.00103
0.444	0.506	0.444	0.60204	0.444	0.6384		0.492	-0.927	0.01337	-0.15249	28.2525	0.474	-0.50704	0.04293	-0.48971	98.2619	0.474	-0.01511	0.000947
0.445	0.5064	0.445	0.60204	0.445	0.63748		0.493	-0.92413	0.01334	-0.15213	28.2695	0.475	-0.50388	0.04259	-0.48586	98.1794	0.475	-0.01439	0.001
0.446	0.5068	0.446	0.60255	0.446	0.63702		0.494	-0.91907	0.01317	-0.15025	28.1013	0.476	-0.49969	0.04188	-0.47772	97.753	0.476	-0.01489	0.00102
0.447	0.50759	0.447	0.60255	0.447	0.63748		0.495	-0.91553	0.0131	-0.14934	28.0491	0.477	-0.49586	0.04155	-0.47399	97.745	0.477	-0.01422	0.00106
0.448	0.5072	0.448	0.60306	0.448	0.63794		0.496	-0.909	0.013	-0.14824	28.0425	0.478	-0.49209	0.04171	-0.47584	98.3215	0.478	-0.01502	0.00105
0.449	0.50839	0.449	0.60408	0.449	0.63794		0.497	-0.90093	0.01296	-0.14774	28.176	0.479	-0.48759	0.04129	-0.47097	98.2653	0.479	-0.01418	0.00103
0.45	0.50879	0.45	0.60357	0.45	0.63886		0.498	-0.89567	0.01295	-0.14765	28.3032	0.48	-0.48377	0.04054	-0.46245	97.7472	0.48	-0.01409	0.00104
0.451	0.50839	0.451	0.60408	0.451	0.63886		0.499	-0.89173	0.01299	-0.14817	28.4968	0.481	-0.47891	0.04049	-0.4619	98.1927	0.481	-0.01443	0.00104
0.452	0.50919	0.452	0.60459	0.452	0.63932		0.5	-0.88887	0.01281	-0.14603	28.2205	0.482	-0.4738	0.04012	-0.4576	98.2601	0.482	-0.0146	0.000982
0.453	0.50959	0.453	0.60459	0.453	0.63932		0.501	-0.88273	0.01273	-0.14512	28.2383	0.483	-0.46925	0.03962	-0.45198	98.1261	0.483	-0.01494	0.000993
0.454	0.50959	0.454	0.6051	0.454	0.63932		0.502	-0.87387	0.01267	-0.14447	28.3745	0.484	-0.46499	0.03943	-0.44982	98.3413	0.484	-0.01418	0.00098
0.455	0.50999	0.455	0.6051	0.455	0.63932		0.503	-0.8702	0.01257	-0.14335	28.286	0.485	-0.46025	0.039	-0.44492	98.3058	0.485	-0.01451	0.00104
0.456	0.51039	0.456	0.6051	0.456	0.64025		0.504	-0.86267	0.01258	-0.14349	28.5231	0.486	-0.45679	0.03861	-0.44047	98.181	0.486	-0.01447	0.000973
0.457	0.51119	0.457	0.60561	0.457	0.64117		0.505	-0.85667	0.01249	-0.14246	28.5163	0.487	-0.45163	0.03835	-0.43745	98.4054	0.487	-0.01447	0.000998
0.458	0.51159	0.458	0.60612	0.458	0.64117		0.506	-0.85313	0.01243	-0.1417	28.4878	0.488	-0.44895	0.03781	-0.43126	97.9903	0.488	-0.01586	0.00103
0.459	0.51199	0.459	0.60663	0.459	0.64117		0.507	-0.849	0.01229	-0.14016	28.3399	0.489	-0.44476	0.03747	-0.42746	98.0162	0.489	-0.01426	0.00104
0.46	0.51239	0.46	0.60765	0.46	0.64117		0.508	-0.84087	0.0123	-0.14024	28.5888	0.49	-0.44069	0.03716	-0.42391	98.0596	0.49	-0.0146	0.00104
0.461	0.51279	0.461	0.60816	0.461	0.64209		0.509	-0.83527	0.01221	-0.13929	28.5846	0.491	-0.43686	0.03683	-0.42011	98.0448	0.491	-0.01473	0.00102
0.462	0.51319	0.462	0.60867	0.462	0.64209		0.51	-0.83247	0.01213	-0.13834	28.4999	0.492	-0.43243	0.03678	-0.41953	98.4869	0.492	-0.0135	0.00103
0.463	0.51398	0.463	0.60867	0.463	0.64255		0.511	-0.824	0.01206	-0.13751	28.6024	0.493	-0.4289	0.03642	-0.41549	98.4117	0.493	-0.01405	0.000958
0.464	0.51438	0.464	0.60867	0.464	0.64209		0.512	-0.81807	0.01192	-0.1359	28.4914	0.494	-0.42471	0.03598	-0.41047	98.2952	0.494	-0.01565	0.00104
0.465	0.51518	0.465	0.60918	0.465	0.64255		0.513	-0.8128	0.01194	-0.1362	28.7031	0.495	-0.42179	0.03579	-0.40831	98.3753	0.495	-0.01426	0.000998
0.466	0.51518	0.466	0.60969	0.466	0.64347		0.514	-0.8068	0.01189	-0.13553	28.7657	0.496	-0.4173	0.03545	-0.40436	98.4252	0.496	-0.01439	0.000959
0.467	0.51598	0.467	0.61071	0.467	0.64439		0.515	-0.8012	0.01189	-0.13555	28.9397	0.497	-0.41274	0.03501	-0.39934	98.3496	0.497	-0.01473	0.000983
0.468	0.51678	0.468	0.61122	0.468	0.64531		0.516	-0.79773	0.01168	-0.13319	28.6137	0.498	-0.40928	0.03436	-0.39191	97.8331	0.498	-0.01544	0.00103
0.469	0.51718	0.469	0.61173	0.469	0.64531		0.517	-0.7902	0.01165	-0.13285	28.7858	0.499	-0.40429	0.03404	-0.3883	97.982	0.499	-0.01371	0.00102
0.47	0.51758	0.47	0.61224	0.47	0.64577		0.518	-0.7852	0.01159	-0.13223	28.8256	0.5	-0.40034	0.03361	-0.38342	97.8409	0.5	-0.01418	0.00103
0.471	0.51798	0.471	0.61224	0.471	0.64623		0.519	-0.7794	0.01149	-0.13103	28.7842	0.501	-0.39658	0.0333	-0.37988	97.8492	0.501	-0.01447	0.00102
0.472	0.51838	0.472	0.61276	0.472	0.64669		0.52	-0.77327	0.01138	-0.12978	28.7418	0.502	-0.3936	0.03321	-0.37888	98.0942	0.502	-0.01447	0.001
0.473	0.51918	0.473	0.61378	0.473	0.64669		0.521	-0.7686	0.0113	-0.12891	28.7259	0.503	-0.39038	0.03306	-0.37712	98.272	0.503	-0.01473	0.00106
0.474	0.52037	0.474	0.61378	0.474	0.64669		0.522	-0.76207	0.01128	-0.12867	28.8905	0.504	-0.38594	0.03286	-0.37483	98.5396	0.504	-0.01481	0.00102
0.475	0.51958	0.475	0.61429	0.475	0.64715		0.523	-0.7554	0.01123	-0.1281	28.9981	0.505	-0.38309	0.03252	-0.37091	98.3846	0.505	-0.01418	0.00101
0.476	0.52037	0.476	0.61531	0.476	0.64761		0.524	-0.75147	0.01115	-0.12714	28.9415	0.506	-0.37853	0.03231	-0.36851	98.6579	0.506	-0.01515	0.000986
0.477	0.52037	0.477	0.61531	0.477	0.64808		0.525	-0.74773	0.0111	-0.12662	28.9624	0.507	-0.37513	0.03212	-0.36636	98.818	0.507	-0.01494	0.001
0.478	0.52117	0.478	0.61633	0.478	0.64854		0.526	-0.74173	0.01104	-0.12586	29.0144	0.508	-0.37161	0.03121	-0.35604	97.861	0.508	-0.01451	0.00103
0.479	0.52197	0.479	0.61633	0.479	0.649		0.527	-0.73527	0.01086	-0.12388	28.8378	0.509	-0.36723	0.03104	-0.35404	98.1715	0.509	-0.0143	0.00103
0.48	0.52197	0.48	0.61633	0.48	0.64808		0.528	-0.72993	0.0108	-0.12318	28.8786	0.51	-0.36377	0.03055	-0.3485	97.8564	0.51	-0.01515	0.00105
0.481	0.52237	0.481	0.61684	0.481	0.64854		0.529	-0.7234	0.01078	-0.12291	29.0462	0.511	-0.35994	0.03029	-0.34548	97.95	0.511	-0.01498	0.00109
0.482	0.52357	0.482	0.61837	0.482	0.649		0.53	-0.71727	0.01071	-0.1221	29.0935	0.512	-0.35642	0.03002	-0.34248	98.0062	0.512	-0.01481	0.00101
0.483	0.52397	0.483	0.61837	0.483	0.64946		0.531	-0.712	0.01056	-0.12039	28.9263	0.513	-0.35247	0.0298	-0.33989	98.1832	0.513	-0.01464	0.00104
0.484	0.52477	0.484	0.61888	0.484	0.64992		0.532	-0.70687	0.0106	-0.12087	29.2047	0.514	-0.34773	0.02945	-0.33596	98.2793	0.514	-0.01506	0.000994
0.485	0.52477	0.485	0.6199	0.485	0.65084		0.533	-0.70073	0.01049	-0.11964	29.1667	0.515	-0.34566	0.02918	-0.33289	98.1184	0.515	-0.01527	0.00101
0.486	0.52557	0.486	0.62092	0.486	0.65222		0.534	-0.694	0.01044	-0.1191	29.2956	0.516	-0.34262	0.02898	-0.33054	98.2048	0.516	-0.01586	0.00103
0.487	0.52636	0.487	0.62143	0.487	0.65268		0.535	-0.68887	0.01031	-0.11761	29.1658	0.517	-0.33794	0.02851	-0.32519	98.076	0.517	-0.01574	0.00102
0.488	0.52676	0.488	0.62194	0.488	0.65268		0.536	-0.68353	0.01027	-0.11717	29.2676	0.518	-0.33564	0.0282	-0.32171	97.8819	0.518	-0.01489	0.00104
0.489	0.52756	0.489	0.62245	0.489	0.65314		0.537	-0.67787	0.01022	-0.11659	29.3514	0.519	-0.33205	0.02808	-0.32033	98.2038	0.519	-0.01494	0.00102
0.49	0.52756	0.49	0.62296	0.49	0.65314		0.538	-0.67087	0.01006	-0.1147	29.2017	0.52	-0.32792	0.02773	-0.31631	98.1983	0.52	-0.01511	0.00102
0.491	0.52796	0.491	0.62347	0.491	0.65314		0.539	-0.66567	0.01004	-0.11445	29.3415	0.521	-0.32628	0.02739	-0.31243	97.8325	0.521	-0.01447	0.00101
0.492	0.52876	0.492	0.62398	0.492	0.6536		0.54	-0.65947	0.00993	-0.11326	29.315	0.522	-0.32172	0.02727	-0.31108	98.3181	0.522	-0.01544	0.00102
0.493	0.52876	0.493	0.62398	0.493	0.6536		0.541	-0.65387	0.01	-0.11398	29.6885	0.523	-0.31862	0.02688	-0.30658	98.0741	0.523	-0.01485	0.00101
0.494	0.52956	0.494	0.62449	0.494	0.65452		0.542	-0.65167	0.00986	-0.11249	29.441	0.524	-0.31431	0.02678	-0.30551	98.5807	0.524	-0.01456	0.00102
0.495	0.53076	0.495	0.62602	0.495	0.65545		0.543	-0.64513	0.00974	-0.11111	29.3841	0.525	-0.31157	0.02663	-0.3038	98.7364	0.525	-0.01586	0.00103
0.496	0.53116	0.496	0.62653	0.496	0.65545		0.544	-0.63807	0.0097	-0.11066	29.5601	0.526	-0.30684	0.02618	-0.29868	98.6538	0.526	-0.01489	0.001
0.497	0.53156	0.497	0.62806	0.497	0.65637		0.545	-0.63153	0.0096	-0.10951	29.5558	0.527	-0.30386	0.02606	-0.29723	98.8978	0.527	-0.01468	0.000993
0.498	0.53236	0.498	0.62857	0.498	0.65729		0.546	-0.62873	0.00948	-0.10807	29.3357	0.528	-0.30027	0.02568	-0.29295	98.7656	0.528	-0.01574	0.000985
0.499	0.53315	0.499	0.62857	0.499	0.65775		0.547	-0.61867	0.00942	-0.10739	29.5816	0.529	-0.29663	0.02531	-0.28874	98.6525	0.529	-0.01506	0.00103
0.5	0.53395	0.5	0.62959	0.5	0.65821		0.548	-0.61433	0.00936	-0.10673	29.6031	0.53	-0.2945	0.02486	-0.28355	98.1062	0.53	-0.01456	0.000995
0.501	0.53395	0.501	0.6301	0.501	0.65821		0.549	-0.609	0.00926	-0.10558	29.5494	0.531	-0.29104	0.02472	-0.28196	98.4157	0.531	-0.01595	0.000996
0.502	0.53435	0.502	0.63112	0.502	0.65867		0.55	-0.6028	0.0092	-0.10489	29.6435	0.532	-0.28703	0.0244	-0.27832	98.4598	0.532	-0.01586	0.000998
[truncated: 3,877 more rows]

## Sheet: Fig.4
Fig.4a			Fig.4b
Time (s)	Current density (mA cm-2)		Time(s)	Disk current (mA)	Ring current (mA)	Selectivity
[truncated: 30,628 more rows]
